# Supplementary material for: Genome analysis of Pseudomonas sp. OF001 and Rubrivivax sp. A210 suggests multicopper oxidases catalyze manganese oxidation required for cylindrospermopsin transformation
Source: BMC Genomics. 2021 Jun 22;22:464. doi: 10.1186/s12864-021-07766-0 (PMC8218464; doi:10.1186/s12864-021-07766-0)
Supplement: Supplementary file 1 — Additional file 1: Fig. S1. Phylogenetic tree based on 16S rDNA sequences and whole genome sequences including strain OF001 sequence. Tree inferred with FastME 2.1.6.1 [129] from GBDP distances calculated from a) 16S rDNA gene sequences and b) genome sequences. The branch lengths are scaled in terms of GBDP distance formula d5. The numbers above branches are GBDP pseudo-bootstrap support values > 60% from 100 replications, with an average branch support of a) 68.8% and b) 92.5%. Tree was rooted at the midpoint [163]. Bold text represent the sequences generated in the present work. Scale bar represent sequence divergence. Fig. S2. Phylogenetic tree based on 16S rDNA sequences and whole genome sequences including strain A210 sequence. Tree inferred with FastME 2.1.6.1 [129] from GBDP distances calculated from a) 16S rDNA gene sequences and b) genome sequences. The branch lengths are scaled in terms of GBDP distance formula d5. The numbers above branches are GBDP pseudo-bootstrap support values > 60% from 100 replications, with an average branch support of a) 76.8% and b) 83.4%. Tree was rooted at the midpoint [163]. Bold text represent the sequences generated in the present work. Scale bar represent sequence divergence. Fig. S3. Pan- and core genome overview. Venn diagram shows the number of shared and specific Microscope gene families (MICFAM) a) among Pseudomonas sp. OF001 and the members of the Pseudomonas_K group, and b) among Rubrivivax sp. A210 and the members of the Rubrivivax genus. MICFAM grouping was based on 50% amino acid identity cut-off and at least 80% amino-acid alignment coverage. Fig. S4. Pan- and core- genome sizes estimated evolution. a, c) Number of MICFAM families in the pan-genome size by the number of genomes, and b, d) number of MICFAM families in the core-genome by the number of genomes. a, b) Including Pseudomonas sp. OF001, and c, d) including Rubrivivax sp. A210. Fig. S5. Maximum Likelihood phylogenetic tree based on multicopper oxidases s [file 12864_2021_7766_MOESM1_ESM.zip › Table_S2.xlsx]

## Sheet: Hoja1
Table S2. Functional domains and ontology classification of MO-mco and MO-hpox from MOB.
						Go term prediction
Organism	Gene/product	Locus tag	Homologous superfamily	Repeats	Binding sites	biological process	molecular function	cellular component	SignalP-noTM	SignalP-TM	Non-cytoplasmic domain	Cytoplasmic domain	TM helix	Transmembrane domain
MO-mco
P. putida GB-1	mcoA (ABY98562.1)	-	cupredoxin (IPR008972)	n.d.	n.d.	oxidation-reduction process (GO:0055114)	copper ion binding (GO:0005507), oxidoreductase activity (GO:0016491)	n.d.
P. putida GB-1	mnxG (ABY98346.1)	-	cupredoxin (IPR008972)	n.d.	mco copper-binding site (IPR002355)	n.d.	n.d.	n.d.
L. discophora SS-1	mofA (CAA81037.2)	-	cupredoxin (IPR008972), Ig-like fold (IPR013783)	n.d.	n.d.	n.d.	n.d.	n.d.
Bacillus sp. SG-1	mnxG (AAB06489.1)	-	cupredoxin (IPR008972)	n.d.	mco copper-binding site (IPR002355)	n.d.	copper ion binding (GO:0005507)	n.d.
Bacillus sp. PL-12	mnxG (ABP68890.1)	-	cupredoxin (IPR008972)	n.d.	mco copper-binding site (IPR002355)	n.d.	copper ion binding (GO:0005507)	n.d.
Bacillus sp. MB-7	mnxG (ABP68899.1)	-	cupredoxin (IPR008972)	n.d.	mco copper-binding site (IPR002355)	n.d.	n.d.	n.d.
Pedomicrobium sp. ACM 3067	moxA (CAJ19378.1)	-	cupredoxin (IPR008972)	n.d.	mco copper-binding site (IPR002355), Twin-arginine translocation pathway signal sequence (IPR006311)	oxidation-reduction process (GO:0055114)	copper ion binding (GO:0005507), oxidoreductase activity (GO:0016491)	n.d.
L. sphaericus C3-41	Blue cueO precursor (ACA39916.1)	-	cupredoxin (IPR008972)	n.d.	mco copper-binding site (IPR002355)	oxidation-reduction process (GO:0055114)	copper ion binding (GO:0005507), oxidoreductase activity (GO:0016491)	n.d.
Lysinibacillus sp. MK-1	mokA (KU366610.1)	-	cupredoxin (IPR008972)	n.d.	n.d.	oxidation-reduction process (GO:0055114)	copper ion binding (GO:0005507), oxidoreductase activity (GO:0016491)	n.d.
Pseudomonas sp. OF001	Glycoprotein gp2	OF001_u20185	cupredoxin (IPR008972)	n.d.	mco copper-binding site (IPR002355)	oxidation-reduction process (GO:0055114)	copper ion binding (GO:0005507), oxidoreductase activity (GO:0016491)	n.d.
Pseudomonas sp. OF001	Conserved protein of unknown function	OF001_u60094	cupredoxin (IPR008972)	n.d.	mco copper-binding site (IPR002355)	none	copper ion binding (GO:0005507)	n.d.
Pseudomonas sp. OF001	Multicopper oxidase	OF001_u90046	cupredoxin (IPR008972)	n.d.	mco conserved site (IPR033138), Twin-arginine translocation pathway signal sequence (IPR006311), mco copper-binding site (IPR002355)	oxidation-reduction process (GO:0055114)	copper ion binding (GO:0005507), oxidoreductase activity (GO:0016491)	n.d.
Rubrivivax sp- A210	Glycoprotein gp2	RA210_u420004	n.d.	n.d.	n.d.	n.d.	n.d.	n.d.
Rubrivivax sp- A210	Fibronectin type III domain protein	RA210_u30250	cupredoxin (IPR008972), fibronectin type III (IPR036116, Ig-like fold (IPR013783)	n.d.	n.d.	n.d.	protein binding (GO:0005515)	n.d.
Rubrivivax sp- A210	Conserved protein of unknown function	RA210_u110082	cupredoxin (IPR008972)	n.d.	mco copper-binding site (IPR002355)	n.d.	copper ion binding (GO:0005507)	n.d.
Rubrivivax sp- A210	Conserved protein of unknown function	RA210_u10102	cupredoxin (IPR008972)	n.d.	mco copper-binding site (IPR002355)	n.d.	copper ion binding (GO:0005507)	n.d.
Rubrivivax sp- A210	Multicopper oxidase	RA210_u100111	cupredoxin (IPR008972)	n.d.	mco copper-binding site (IPR002355), Twin-arginine translocation pathway signal sequence (IPR006311), mco copper-binding site (IPR002355)	oxidation-reduction process (GO:0055114)	copper ion binding (GO:0005507), oxidoreductase activity (GO:0016491)	n.d.
MO-hpox
A. manganoxydans SI85-9A1	hemolysin-type ca-binding peroxidase (EAS51309.1)	-	haem peroxidase (IPR010255), haem peroxidase domain animal type (IPR037120), serralysin-like metalloprotease C-terminal (IPR011049)	RTX calcium-binding nonapeptide repeat (IPR001343)	Hemolysin-type ca-binding conserved site (IPR018511)	GO:0006979, G0:0009405, oxidation-reduction process (GO:0055114)	peroxidase activity (GO:0004601), calcium ion binding (GO:0005509), heme binding (heme binding (GO:0020037))	extracellular region (GO:0005576), extracellular space (GO:0005615)
Erythrobacter sp. SD-21	mopA (WP_006833885.1)	-	serralysin-like metalloprotease C-terminal (IPR011049)	RTX calcium-binding nonapeptide repeat (IPR001343)	Hemolysin-type ca-binding conserved site (IPR018511)	n.d.	calcium ion binding (GO:0005509)	n.d.
P. putida GB-1	mopA (ABY99245.1)	-	haem peroxidase (IPR010255), Haem peroxidase domain animal type (IPR037120), serralysin-like metalloprotease C-terminal (IPR011049)	RTX calcium-binding nonapeptide repeat (IPR001343)	Hemolysin-type ca-binding conserved site (IPR018511)	GO:0006979, G0:0009405, oxidation-reduction process (GO:0055114)	peroxidase activity (GO:0004601), calcium ion binding (GO:0005509), heme binding (GO:0020037)	extracellular region (GO:0005576)
Pseudomonas sp. OF001	Heme peroxidase	OF001_u100035	haem peroxidase (IPR010255), Haem peroxidase domain animal type (IPR037120), serralysin-like metalloprotease C-terminal (IPR011049), cadherin-like superfamily (IPR015919)	RTX calcium-binding nonapeptide repeat (IPR001343)	Hemolysin-type ca-binding conserved site (IPR018511)	GO:0006979, G0:0007156, oxidation-reduction process (GO:0055114)	peroxidase activity (GO:0004601), calcium ion binding (GO:0005509), heme binding (GO:0020037)	extracellular space (GO:0005615), membrane (GO:0016020)
Pseudomonas sp. OF001	Conserved protein of unknown function	OF001_u220048	serralysin-like metalloprotease C-terminal (IPR011049), cadherin-like (IPR015919), Ig-like fold (IPR013783)	RTX calcium-binding nonapeptide repeat (IPR001343), VCBS repeat (IPR010221)	Hemolysin-type ca-binding conserved site (IPR018511)	none	calcium ion binding (GO:0005509)	membrane (GO:0016020)
