# Supplementary material for: Genome analysis of Pseudomonas sp. OF001 and Rubrivivax sp. A210 suggests multicopper oxidases catalyze manganese oxidation required for cylindrospermopsin transformation
Source: BMC Genomics. 2021 Jun 22;22:464. doi: 10.1186/s12864-021-07766-0 (PMC8218464; doi:10.1186/s12864-021-07766-0)
Supplement: Supplementary file 1 — Additional file 1: Fig. S1. Phylogenetic tree based on 16S rDNA sequences and whole genome sequences including strain OF001 sequence. Tree inferred with FastME 2.1.6.1 [129] from GBDP distances calculated from a) 16S rDNA gene sequences and b) genome sequences. The branch lengths are scaled in terms of GBDP distance formula d5. The numbers above branches are GBDP pseudo-bootstrap support values > 60% from 100 replications, with an average branch support of a) 68.8% and b) 92.5%. Tree was rooted at the midpoint [163]. Bold text represent the sequences generated in the present work. Scale bar represent sequence divergence. Fig. S2. Phylogenetic tree based on 16S rDNA sequences and whole genome sequences including strain A210 sequence. Tree inferred with FastME 2.1.6.1 [129] from GBDP distances calculated from a) 16S rDNA gene sequences and b) genome sequences. The branch lengths are scaled in terms of GBDP distance formula d5. The numbers above branches are GBDP pseudo-bootstrap support values > 60% from 100 replications, with an average branch support of a) 76.8% and b) 83.4%. Tree was rooted at the midpoint [163]. Bold text represent the sequences generated in the present work. Scale bar represent sequence divergence. Fig. S3. Pan- and core genome overview. Venn diagram shows the number of shared and specific Microscope gene families (MICFAM) a) among Pseudomonas sp. OF001 and the members of the Pseudomonas_K group, and b) among Rubrivivax sp. A210 and the members of the Rubrivivax genus. MICFAM grouping was based on 50% amino acid identity cut-off and at least 80% amino-acid alignment coverage. Fig. S4. Pan- and core- genome sizes estimated evolution. a, c) Number of MICFAM families in the pan-genome size by the number of genomes, and b, d) number of MICFAM families in the core-genome by the number of genomes. a, b) Including Pseudomonas sp. OF001, and c, d) including Rubrivivax sp. A210. Fig. S5. Maximum Likelihood phylogenetic tree based on multicopper oxidases s [file 12864_2021_7766_MOESM1_ESM.zip › Table_S4.xlsx]

## Sheet: OF001
Table S4. List of genes related to the metabolic potential of Pseudomonas sp. OF001 genome
Locus tag	Gene name	Product
Glycolysis / Gluconeogenesis
OF001_u90066	glk	glk; glucokinase
OF001_u40018	pgi	GPI, pgi; glucose-6-phosphate isomerase
OF001_u250049	pfkB	pfkB; 6-phosphofructokinase 2
OF001_u10049	fbp	FBP, fbp; fructose-1,6-bisphosphatase I
OF001_u210034	fba	FBA, fbaA; fructose-bisphosphate aldolase, class II
OF001_u40032	tpiA	TPI, tpiA; triosephosphate isomerase (TIM)
OF001_u20390	gap	GAPDH, gapA; glyceraldehyde 3-phosphate dehydrogenase
OF001_u50046	gap	GAPDH, gapA; glyceraldehyde 3-phosphate dehydrogenase
OF001_u90003	gap	GAPDH, gapA; glyceraldehyde 3-phosphate dehydrogenase
OF001_u210033	pgk	PGK, pgk; phosphoglycerate kinase
OF001_u160056	gpmI	gpmI; 2,3-bisphosphoglycerate-independent phosphoglycerate mutase
OF001_u20123	eno	ENO, eno; enolase
OF001_u10417	pykA	PK, pyk; pyruvate kinase
OF001_u200032	pps	pps, ppsA; pyruvate, water dikinase
OF001_u10112	aceE	aceE; pyruvate dehydrogenase E1 component
OF001_u70047	pdhA	PDHA, pdhA; pyruvate dehydrogenase E1 component alpha subunit
OF001_u260013	bkdA	PDHA, pdhA; pyruvate dehydrogenase E1 component alpha subunit
OF001_u70048		PDHB, pdhB; pyruvate dehydrogenase E1 component beta subunit
OF001_u260012	pdhB	PDHB, pdhB; pyruvate dehydrogenase E1 component beta subunit
OF001_u10111	aceF	DLAT, aceF, pdhC; pyruvate dehydrogenase E2 component (dihydrolipoamide acetyltransferase)
OF001_u10450		DLAT, aceF, pdhC; pyruvate dehydrogenase E2 component (dihydrolipoamide acetyltransferase)
OF001_u70049		DLAT, aceF, pdhC; pyruvate dehydrogenase E2 component (dihydrolipoamide acetyltransferase)
OF001_u260011		DLAT, aceF, pdhC; pyruvate dehydrogenase E2 component (dihydrolipoamide acetyltransferase)
OF001_u240048	lpd	DLD, lpd, pdhD; dihydrolipoamide dehydrogenase
OF001_u20151	frmA	frmA, ADH5, adhC; S-(hydroxymethyl)glutathione dehydrogenase / alcohol dehydrogenase
OF001_u320003	adhA	adhP; alcohol dehydrogenase, propanol-preferring
OF001_u260029	dhaT	yiaY; alcohol dehydrogenase
OF001_u260038	exaA	exaA; alcohol dehydrogenase (cytochrome c)
OF001_u260046	qedA	exaA; alcohol dehydrogenase (cytochrome c)
OF001_u250015		ALDH; aldehyde dehydrogenase (NAD+)
OF001_u250060		aldB; aldehyde dehydrogenase
OF001_u260036	aldB	aldB; aldehyde dehydrogenase
OF001_u320001		aldB; aldehyde dehydrogenase
OF001_u40019	acs	ACSS1_2, acs; acetyl-CoA synthetase
OF001_u70046	acsA	ACSS1_2, acs; acetyl-CoA synthetase
OF001_u100065		pmm-pgm; phosphomannomutase / phosphoglucomutase
OF001_u100134		glucose-6-phosphate 1-epimerase
OF001_u210020	pck	pckA; phosphoenolpyruvate carboxykinase (ATP)
Citrate cycle (TCA cycle)
OF001_u240056	gltA	CS, gltA; citrate synthase
OF001_u200003	acnA	ACO, acnA; aconitate hydratase
OF001_u30007	acnB	acnB; aconitate hydratase 2 / 2-methylisocitrate dehydratase
OF001_u250043	acnB	acnB; aconitate hydratase 2 / 2-methylisocitrate dehydratase
OF001_u200075	icd	IDH1, IDH2, icd; isocitrate dehydrogenase
OF001_u240050	sucA	OGDH, sucA; 2-oxoglutarate dehydrogenase E1 component
OF001_u240049	sucB	DLST, sucB; 2-oxoglutarate dehydrogenase E2 component (dihydrolipoamide succinyltransferase)
OF001_u240048	lpd	DLD, lpd, pdhD; dihydrolipoamide dehydrogenase
OF001_u240046	sucD	sucD; succinyl-CoA synthetase alpha subunit
OF001_u240047	sucC	sucC; succinyl-CoA synthetase beta subunit
OF001_u130029	cat	aarC, cat1; succinyl-CoA:acetate CoA-transferase
OF001_u240052	sdhA	sdhA, frdA; succinate dehydrogenase / fumarate reductase, flavoprotein subunit
OF001_u240051	sdhB	sdhB, frdB; succinate dehydrogenase / fumarate reductase, iron-sulfur subunit
OF001_u240054	sdhC	sdhC, frdC; succinate dehydrogenase / fumarate reductase, cytochrome b subunit
OF001_u240053		sdhD, frdD; succinate dehydrogenase / fumarate reductase, membrane anchor subunit
OF001_u50093		frdA; fumarate reductase flavoprotein subunit
OF001_u10416		fumA, fumB; fumarate hydratase, class I
OF001_u140088	fumC	fumC, FH; fumarate hydratase, class II
OF001_u140093	mqo	malate dehydrogenase (quinone)
OF001_u290002	accC	pyruvate carboxylase subunit A
OF001_u290001	oadA	pycB; pyruvate carboxylase subunit B
OF001_u210020	pck	pckA; phosphoenolpyruvate carboxykinase (ATP)
OF001_u10112	aceE	aceE; pyruvate dehydrogenase E1 component
OF001_u70047	pdhA	PDHA, pdhA; pyruvate dehydrogenase E1 component alpha subunit
OF001_u260013	bkdA	PDHA, pdhA; pyruvate dehydrogenase E1 component alpha subunit
OF001_u70048		PDHB, pdhB; pyruvate dehydrogenase E1 component beta subunit
OF001_u260012	pdhB	PDHB, pdhB; pyruvate dehydrogenase E1 component beta subunit
OF001_u10111	aceF	DLAT, aceF, pdhC; pyruvate dehydrogenase E2 component (dihydrolipoamide acetyltransferase)
OF001_u10450		DLAT, aceF, pdhC; pyruvate dehydrogenase E2 component (dihydrolipoamide acetyltransferase)
OF001_u70049		DLAT, aceF, pdhC; pyruvate dehydrogenase E2 component (dihydrolipoamide acetyltransferase)
OF001_u260011		DLAT, aceF, pdhC; pyruvate dehydrogenase E2 component (dihydrolipoamide acetyltransferase)
cbb3-type cytochrome c oxidases
OF001_u190097	fnr	DNA-binding transcriptional dual regulator, global regulator of anaerobic growth
OF001_u190098	hemN	coproporphyrinogen III oxidase, SAM and NAD(P)H dependent, oxygen-independent
OF001_u190099		putative Heavy-metal-associated domain (N-terminus) and membrane-bounded cytochrome biogenesis cycZ-like domain, membrane copper tolerance protein
OF001_u190100	ccoS	Type cbb3 cytochrome oxidase biogenesis protein CcoS, involved in heme b insertion
OF001_u190101	ccoI	Type cbb3 cytochrome oxidase biogenesis protein CcoI; Copper-translocating P-type ATPase
OF001_u190102		conserved protein of unknown function
OF001_u190103	ccoG	Type cbb3 cytochrome oxidase biogenesis protein CcoG, involved in Cu oxidation
OF001_u190104	ccoP	Cbb3-type cytochrome c oxidase subunit Cc
OF001_u190105	ccoQ	Cytochrome c oxidase subunit CcoQ
OF001_u190106	ccoO	Cytochrome c oxidase subunit CcoO
OF001_u190107	ccoN	Cbb3-type cytochrome c oxidase subunit CcoN1
OF001_u190108	ccoP	Cbb3-type cytochrome c oxidase subunit Cc
OF001_u190109	ccoO	Cytochrome c oxidase subunit CcoO
OF001_u190110		membrane protein of unknown function
Ammonium uptake
OF001_u10026	glnG	fused DNA-binding response regulator in two-component regulatory system with GlnL: response regulator ; sigma54 interaction protein
OF001_u10027	glnL	sensory histidine kinase in two-component regulatory system with GlnG
OF001_u10030	glnA	glutamine synthetase
OF001_u10113	glnE	Glutamine synthetase adenylyl-L-tyrosine phosphorylase / Glutamine synthetase adenylyl transferase
OF001_u10114	ilvE	Branched-chain-amino-acid aminotransferase
OF001_u20097		conserved protein of unknown function
OF001_u20098		N-succinyl-L,L-diaminopimelate aminotransferase alternative
OF001_u20099	glnD	uridylyltransferase
OF001_u20100	map	methionine aminopeptidase
OF001_u100023		Ammonium transporter [Pseudomonas OF001]
OF001_u100024	amtB	ammonium transporter
OF001_u100025	glnK	nitrogen assimilation regulatory protein for GlnL, GlnE, and AmtB
N fixation
OF001_u10232	iscU	iscU, nifU; nitrogen fixation protein NifU and related proteins
OF001_u150081	nifU	NifU-like protein
OF001_u140127	nifQ	nifQ; nitrogen fixation protein NifQ
OF001_u50078		cobZ, tcuA; tricarballylate dehydrogenase
OF001_u50095		cobZ, tcuA; tricarballylate dehydrogenase
OF001_u150092	nifX	nifX; nitrogen fixation protein NifX
OF001_u150101	nifT	nifT; nitrogen fixation protein NifT
OF001_u150102	nifK	Nitrogenase molybdenum-iron protein beta chain
OF001_u150103	nifD	Nitrogenase molybdenum-iron protein alpha chain tu1
OF001_u150104	nifH	Nitrogenase iron protein tu2
OF001_u150076	nifZ	nifZ; nitrogen fixation protein NifZ
OF001_u140131	nifB	nifB; nitrogen fixation protein NifB
OF001_u150093	nifN	nifN; nitrogenase molybdenum-iron protein NifN
OF001_u150094	nifE	nifE; nitrogenase molybdenum-cofactor synthesis protein NifE
OF001_u150073	nifF	fldA, nifF, isiB; flavodoxin I
OF001_u30003	etfB	fixA, etfB; electron transfer flavoprotein beta subunit
OF001_u30171	etfB	fixA, etfB; electron transfer flavoprotein beta subunit
OF001_u40129	etfB	fixA, etfB; electron transfer flavoprotein beta subunit
OF001_u50055	etfB	fixA, etfB; electron transfer flavoprotein beta subunit
OF001_u50092		fixA, etfB; electron transfer flavoprotein beta subunit
OF001_u310044	etfB	fixA, etfB; electron transfer flavoprotein beta subunit
OF001_u150077	nifW	nifW; nitrogenase-stabilizing/protective protein
assimilatory nitrate reduction
OF001_u240010	nirD	Nitrite reductase small subunit NirD
OF001_u240011	nasA	Nitrate reductase
OF001_u240009	nasD	Nitrite reductase [NAD(P)H]
OF001_u250044		Nitrate ABC transporter, nitrate-binding protein
OF001_u250045	nasT	Response regulator NasT
OF001_u250050		Nitrate ABC transporter, nitrate-binding protein
OF001_u250051		Nitrate ABC transporter, permease protein
OF001_u250052	nasD	Nitrate transport protein NasD
OF001_u250053		Cytochrome c mono- and diheme variants
OF001_u250054	nasA	Nitrate transporter
assimilatory sulfate reduction
OF001_u10325	cysD	sulfate adenylyltransferase, subunit 2
OF001_u10326	cysNC	Sulfate adenylyltransferase subunit 1 / Adenylyl-sulfate kinase
OF001_u30143		SDR family oxidoreductase
OF001_u30144		SRPBCC domain-containing protein
OF001_u30145	nodQ	Sulfate adenylyltransferase subunit 1 / Adenylyl-sulfate kinase
OF001_u30146	cysD	sulfate adenylyltransferase, subunit 2
OF001_u210025	nudE	ADP-ribose diphosphatase
OF001_u210026	cysQ	3'(2'),5'-bisphosphate nucleotidase CysQ
OF001_u200009	cysH	Phosphoadenosine phosphosulfate reductase
OF001_u60051		Sulfite reductase (NADPH) hemoprotein beta-component
OF001_u60052		Oxidoreductase probably involved in sulfite reduction
OF001_u60053		conserved protein of unknown function
OF001_u170123		Sulfite reductase (NADPH) hemoprotein beta-component
OF001_u170124		Oxidoreductase probably involved in sulfite reduction
OF001_u20173	cysK	cysteine synthase A, O-acetylserine sulfhydrolase A subunit
OF001_u140014	cysM	cysteine synthase B (O-acetylserine sulfhydrolase B)
OF001_u140015	rumA	23S rRNA (uracil-5)-methyltransferase
Sulfate transporters
OF001_u240004	cysA	Sulfate/thiosulfate import ATP-binding protein CysA 2
OF001_u240005		Ferric iron ABC transporter, permease protein
OF001_u240006		Ferric iron ABC transporter, iron-binding protein
OF001_u240007		putative Sarcosine oxidase
OF001_u260022	cysZ	Sulfate transporter CysZ
OF001_u90068	sbp	sulfate transporter subunit ; periplasmic-binding component of ABC superfamily
OF001_u90069	cysU	sulfate/thiosulfate transporter subunit ; membrane component of ABC superfamily cysT
OF001_u90070	cysW	sulfate/thiosulfate transporter subunit ; membrane component of ABC superfamily
OF001_u90071	cysA	sulfate/thiosulfate transporter subunit ; ATP-binding component of ABC superfamily
OF001_u90072	xerD	site-specific tyrosine recombinase
OF001_u90073	dsbC	protein disulfide isomerase II
OF001_u30261	sulP	Sulfate permease
OF001_u70040	ppk	Polyphosphate kinase 2
OF001_u70041	sulP	SulP family inorganic anion transporter
OF001_u170132		Oxidoreductase (flavoprotein)
OF001_u170133	sulP	Sulfate permease
OF001_u170134		Rhodanese-related sulfurtransferase
OF001_u170135		conserved protein of unknown function
OF001_u170136		conserved protein of unknown function
OF001_u250018	sulP	SulP family inorganic anion transporter
Iron metabolism
OF001_u40003	fecE	iron-dicitrate transporter subunit ; ATP-binding component of ABC superfamily; KpLE2 phage-like element
OF001_u90034		Iron-uptake factor PiuC
OF001_u90035		Uncharacterized iron-regulated membrane protein; Iron-uptake factor PiuB
OF001_u10399		Iron-regulated protein A precursor transport
OF001_u40002		Iron(III) ABC transporter
OF001_u90034		Iron-uptake factor PiuC
OF001_u90035		Uncharacterized iron-regulated membrane protein; Iron-uptake factor PiuB
OF001_u100014	cyaY	frataxin, iron-binding and oxidizing protein
OF001_u110083	bfr	bacterioferritin, iron storage and detoxification protein
OF001_u140040		Iron-containing redox enzyme family protein
OF001_u200061		Ferrous iron transporter B
OF001_u240005		Ferric iron ABC transporter, permease protein
OF001_u240006		Ferric iron ABC transporter, iron-binding protein
OF001_u270026		Ferric iron ABC transporter, permease protein
OF001_u270027		Ferric iron ABC transporter, iron-binding protein
OF001_u10399		Iron-regulated protein A precursor
OF001_u10401		Iron-regulated protein A precursor
OF001_u100083	exbD	membrane spanning protein in TonB-ExbB-ExbD complex
OF001_u160096		Heme-binding protein
OF001_u200015	yedY	exported heme-molybdoenzyme molybdopterin-containing subunit YedY; TAT export
OF001_u200016	yedZ	heme-molybdoenzyme heme-containing subunit YedZ; cytochrome b subunit
OF001_u200088	cysG	fused siroheme synthase 1,3-dimethyluroporphyriongen III dehydrogenase and siroheme ferrochelatase ; uroporphyrinogen methyltransferase
OF001_u340010	ccmF	heme lyase, CcmF subunit
OF001_u340011	ccmE	periplasmic heme chaperone
OF001_u340012	ccmD	Heme exporter protein D
OF001_u340013	ccmC	heme exporter subunit ; membrane component of ABC superfamily
OF001_u340014	ccmB	heme exporter subunit ; membrane component of ABC superfamily
OF001_u340015	ccmA	heme exporter subunit ; ATP-binding component of ABC superfamily
OF001_u30177		Ferric reductase
OF001_u90130		Outer membrane receptor for ferric coprogen and ferric-rhodotorulic acid
OF001_u40051	fur	DNA-binding transcriptional dual regulator of siderophore biosynthesis and transport
Siderophores
OF001_u180082		4'-phosphopantetheinyl transferase entD [Pseudomonas OF001]
OF001_u40003	fecE	ferric citrate ABC transporter ATP binding subunit
OF001_u40004	btuC	vitamin B12 ABC transporter membrane subunit
OF001_u10025		MFS transporter
OF001_u350020	trpE	Anthranilate synthase component 1
OF001_u50076		Isochorismatase
OF001_u10015		Dehydrogenases with different specificities
OF001_u130056		MFS transporter
OF001_u10140	msbA	Lipid A export ATP-binding/permease protein MsbA
OF001_u90086		Response regulator transcription factor
OF001_u30039	fadD	3-[(3aS,4S,7aS)-7a-methyl-1,5-dioxo-octahydro-1H-inden-4-yl]propanoyl:CoA ligase
OF001_u80025		Transcriptional regulator, AlpA family
OF001_u50050		NAD(P)/FAD-dependent oxidoreductase
OF001_u110029		protein of unknown function
OF001_u130094		Vitamin B12 ABC transporter, B12-binding component BtuF
OF001_u200017	pabB	Aminodeoxychorismate synthase component 1
OF001_u70073		AraC family transcriptional regulator
OF001_u60004	atm	ATM1-type heavy metal exporter
OF001_u70020	cntO	Metal-pseudopaline receptor CntO
OF001_u140091		ABC transporter, ATP-binding/permease protein
OF001_u250013		5-aminovalerate aminotransferase DavT
OF001_u90033		TonB-dependent siderophore receptor
OF001_u40258		TonB protein
OF001_u90033		TonB-dependent siderophore receptor
OF001_u100084	tonB	Protein TonB
OF001_u110007		TonB-dependent receptor
OF001_u130095		TonB-dependent receptor
OF001_u180031	btuB	TonB-dependent vitamin B12 receptor
OF001_u240033		TonB-dependent receptor
OF001_u260067		TonB-dependent receptor
OF001_u370023		TonB-dependent receptor

## Sheet: A210
Table S4. List of genes related with the metabolic potential of Rubrivivax sp. A210 genome
Locus tag	Gene name	Product
Glycolysis / Gluconeogenesis
RA210_u10229	glk	glk; glucokinase
RA210_u10216	pgi	GPI, pgi; glucose-6-phosphate isomerase
RA210_u50244	pfp	pfk, pfp; ATP-dependent phosphofructokinase / diphosphate-dependent phosphofructokinase
RA210_u260028	pfkA	pfk, pfp; ATP-dependent phosphofructokinase / diphosphate-dependent phosphofructokinase
RA210_u70211	fbp	FBP, fbp; fructose-1,6-bisphosphatase I
RA210_u100012	fbp	fbp-SEBP; fructose-1,6-bisphosphatase I / sedoheptulose-1,7-bisphosphatase
RA210_u90147	fba	FBA, fbaA; fructose-bisphosphate aldolase, class II
RA210_u60053	tpiA	TPI, tpiA; triosephosphate isomerase (TIM)
RA210_u150036	gap	GAPDH, gapA; glyceraldehyde 3-phosphate dehydrogenase
RA210_u170044	gapA	GAPDH, gapA; glyceraldehyde 3-phosphate dehydrogenase
RA210_u90139	pgk	PGK, pgk; phosphoglycerate kinase
RA210_u200064	gpmA	PGAM, gpmA; 2,3-bisphosphoglycerate-dependent phosphoglycerate mutase
RA210_u170059		gpmB; 2,3-bisphosphoglycerate-dependent phosphoglycerate mutase
RA210_u60148	eno	ENO, eno; enolase
RA210_u90143	pykA	PK, pyk; pyruvate kinase
RA210_u300007	pyk	PK, pyk; pyruvate kinase
RA210_u10734	pps	pps, ppsA; pyruvate, water dikinase
RA210_u10331	aceE	aceE; pyruvate dehydrogenase E1 component
RA210_u10257	acoC	DLAT, aceF, pdhC; pyruvate dehydrogenase E2 component (dihydrolipoamide acetyltransferase)
RA210_u10330	aceF	DLAT, aceF, pdhC; pyruvate dehydrogenase E2 component (dihydrolipoamide acetyltransferase)
RA210_u10328	lpd	DLD, lpd, pdhD; dihydrolipoamide dehydrogenase
RA210_u10783	odhL	DLD, lpd, pdhD; dihydrolipoamide dehydrogenase
RA210_u140049		DLD, lpd, pdhD; dihydrolipoamide dehydrogenase
RA210_u170010		DLD, lpd, pdhD; dihydrolipoamide dehydrogenase
RA210_u120054	porA	porA; pyruvate ferredoxin oxidoreductase alpha subunit
RA210_u120055	porB	porB; pyruvate ferredoxin oxidoreductase beta subunit
RA210_u120053	porC	porC, porG; pyruvate ferredoxin oxidoreductase gamma subunit
RA210_u80149		por, nifJ; pyruvate-ferredoxin/flavodoxin oxidoreductase
RA210_u60171		korA, oorA, oforA; 2-oxoglutarate/2-oxoacid ferredoxin oxidoreductase subunit alpha
RA210_u80147		korA, oorA, oforA; 2-oxoglutarate/2-oxoacid ferredoxin oxidoreductase subunit alpha
RA210_u60172		korB, oorB, oforB; 2-oxoglutarate/2-oxoacid ferredoxin oxidoreductase subunit beta
RA210_u80148		korB, oorB, oforB; 2-oxoglutarate/2-oxoacid ferredoxin oxidoreductase subunit beta
RA210_u10655	frmA	frmA, ADH5, adhC; S-(hydroxymethyl)glutathione dehydrogenase / alcohol dehydrogenase
RA210_u70081	exaA	exaA; alcohol dehydrogenase (cytochrome c)
RA210_u70133		exaA; alcohol dehydrogenase (cytochrome c)
RA210_u220009		exaA; alcohol dehydrogenase (cytochrome c)
RA210_u150071		ALDH; aldehyde dehydrogenase (NAD+)
RA210_u270006	aldB	K00138 aldB; aldehyde dehydrogenase
RA210_u160060		ACSS1_2, acs; acetyl-CoA synthetase
RA210_u160074	acs	ACSS1_2, acs; acetyl-CoA synthetase
RA210_u120036		galM, GALM; aldose 1-epimerase
RA210_u10230	pgm	pgm; phosphoglucomutase
RA210_u30383	pckG	pckA, PCK; phosphoenolpyruvate carboxykinase (GTP)
Citrate cycle (TCA cycle)
RA210_u20403	gltA	CS, gltA; citrate synthase
RA210_u160036	acnB	acnB; aconitate hydratase 2 / 2-methylisocitrate dehydratase
RA210_u10041	icd	IDH1, IDH2, icd; isocitrate dehydrogenase
RA210_u160028	icd	IDH1, IDH2, icd; isocitrate dehydrogenase
RA210_u10785	sucA	OGDH, sucA; 2-oxoglutarate dehydrogenase E1 component
RA210_u10784	sucB	DLST, sucB; 2-oxoglutarate dehydrogenase E2 component (dihydrolipoamide succinyltransferase)
RA210_u10328	lpd	DLD, lpd, pdhD; dihydrolipoamide dehydrogenase
RA210_u10783	odhL	DLD, lpd, pdhD; dihydrolipoamide dehydrogenase
RA210_u140049		DLD, lpd, pdhD; dihydrolipoamide dehydrogenase
RA210_u170010		DLD, lpd, pdhD; dihydrolipoamide dehydrogenase
RA210_u60171		korA, oorA, oforA; 2-oxoglutarate/2-oxoacid ferredoxin oxidoreductase subunit alpha
RA210_u80147		korA, oorA, oforA; 2-oxoglutarate/2-oxoacid ferredoxin oxidoreductase subunit alpha
RA210_u60172		korB, oorB, oforB; 2-oxoglutarate/2-oxoacid ferredoxin oxidoreductase subunit beta
RA210_u80148		korB, oorB, oforB; 2-oxoglutarate/2-oxoacid ferredoxin oxidoreductase subunit beta
RA210_u30107	sucD	sucD; succinyl-CoA synthetase alpha subunit
RA210_u30106	sucC	sucC; succinyl-CoA synthetase beta subunit
RA210_u20406	sdhA	sdhA, frdA; succinate dehydrogenase / fumarate reductase, flavoprotein subunit
RA210_u20405	sdhB	sdhB, frdB; succinate dehydrogenase / fumarate reductase, iron-sulfur subunit
RA210_u20408		sdhC, frdC; succinate dehydrogenase / fumarate reductase, cytochrome b subunit
RA210_u20407	sdhD	sdhD, frdD; succinate dehydrogenase / fumarate reductase, membrane anchor subunit
RA210_u80161	frdA	frdA; fumarate reductase flavoprotein subunit
RA210_u80160	frdB	frdB; fumarate reductase iron-sulfur subunit
RA210_u80162	frdC	frdC; fumarate reductase subunit C
RA210_u160072		fumA, fumB; fumarate hydratase, class I
RA210_u20410	mdh	malate dehydrogenase
RA210_u10152	pyc	PC, pyc; pyruvate carboxylase
RA210_u30383	pckG	pckA, PCK; phosphoenolpyruvate carboxykinase (GTP)
RA210_u10331	aceE	aceE; pyruvate dehydrogenase E1 component
RA210_u10257	acoC	DLAT, aceF, pdhC; pyruvate dehydrogenase E2 component (dihydrolipoamide acetyltransferase)
RA210_u10330	aceF	DLAT, aceF, pdhC; pyruvate dehydrogenase E2 component (dihydrolipoamide acetyltransferase)
RA210_u120054	porA	porA; pyruvate ferredoxin oxidoreductase alpha subunit
RA210_u120055	porB	porB; pyruvate ferredoxin oxidoreductase beta subunit
RA210_u120053	porC	porC, porG; pyruvate ferredoxin oxidoreductase gamma subunit
RA210_u80149		por, nifJ; pyruvate-ferredoxin/flavodoxin oxidoreductase
CO2 fixation
RA210_u100009	gpx	Glutathione peroxidase
RA210_u100010	cbbYP	Protein CbbY
RA210_u100013	cbxXC	Protein CbxX
RA210_u100015	cbbL	rbcL, cbbL; ribulose-bisphosphate carboxylase large chain
RA210_u100014	cbxSP	rbcS, cbbS; ribulose-bisphosphate carboxylase small chain
RA210_u90139	pgk	PGK, pgk; phosphoglycerate kinase
RA210_u150036	gap	GAPDH, gapA; glyceraldehyde 3-phosphate dehydrogenase
RA210_u170044	gapA	GAPDH, gapA; glyceraldehyde 3-phosphate dehydrogenase
RA210_u90147	fba	K01624 FBA, fbaA; fructose-bisphosphate aldolase, class II
RA210_u70211	fbp	FBP, fbp; fructose-1,6-bisphosphatase I
RA210_u100012	fbp	fbp-SEBP; fructose-1,6-bisphosphatase I / sedoheptulose-1,7-bisphosphatase
RA210_u170045	tktA	tktA, tktB; transketolase
RA210_u240018	rpiA	rpiA; ribose 5-phosphate isomerase A
RA210_u100011	prkB	PRK, prkB; phosphoribulokinase
RA210_u60053	tpiA	TPI, tpiA; triosephosphate isomerase (TIM)
RA210_u80074	rpe	rpe, RPE; ribulose-phosphate 3-epimerase
RA210_u20343	ppc	ppc; phosphoenolpyruvate carboxylase
RA210_u30076	maeB	maeB; malate dehydrogenase (oxaloacetate-decarboxylating)(NADP+)
RA210_u90140	maeB	maeB; malate dehydrogenase (oxaloacetate-decarboxylating)(NADP+)
cbb3-type cytochrome c oxidases
RA210_u10027	ccoI	Type cbb3 cytochrome oxidase biogenesis protein CcoI; Copper-translocating P-type ATPase
RA210_u10028	ccoS	Cbb3-type cytochrome oxidase assembly protein CcoS
RA210_u10029	ccoN	Cbb3-type cytochrome c oxidase subunit CcoN1
RA210_u10030	ccoO	Cytochrome c oxidase subunit CcoO
RA210_u10031	ccoQ	Cbb3-type cytochrome c oxidase subunit 3
RA210_u10032	ccoP	Cbb3-type cytochrome c oxidase subunit CcoP
RA210_u10033	ccoG	Type cbb3 cytochrome oxidase biogenesis protein CcoG, involved in Cu oxidation
RA210_u10034		conserved protein of unknown function
RA210_u10035		conserved protein of unknown function
Ammonium uptake
RA210_u30025	glnE	Glutamine synthetase adenylyl-L-tyrosine phosphorylase / Glutamine synthetase adenylyl transferase
RA210_u30026	rrtA	Rhombosortase
RA210_u80186	glnK	nitrogen assimilation regulatory protein for GlnL, GlnE, and AmtB
RA210_u80187	amtB	ammonium transporter
RA210_u70038	glnB	regulatory protein P-II for glutamine synthetase
RA210_u70039	nadE	Glutamine-dependent NAD(+) synthetase
RA210_u180054		Selenophosphate-dependent tRNA 2-selenouridine synthase
RA210_u180055	glnD	[Protein-PII] uridylyltransferase / [Protein-PII]-UMP uridylyl-removing enzyme
RA210_u180056	map	methionine aminopeptidase
RA210_u230026	glnG	fused DNA-binding response regulator in two-component regulatory system with GlnL: response regulator ; sigma54 interaction protein
RA210_u230027	glnL	Histidine kinase glnL
RA210_u230028		conserved exported protein of unknown function
RA210_u230029	glnA	glutamine synthetase
N fixation
RA210_u190020	nifH	Nitrogenase iron protein
RA210_u190021	nifD	Nitrogenase molybdenum-iron protein alpha chain
RA210_u190022	nifK	Nitrogenase molybdenum-iron protein beta chain
RA210_u190023	fdxD	Ferredoxin-5
RA210_u190024		conserved protein of unknown function
RA210_u60066	iscU	iscU, nifU; nitrogen fixation protein NifU and related proteins
RA210_u190039	iscU	iscU, nifU; nitrogen fixation protein NifU and related proteins
RA210_u190032		nifQ; nitrogen fixation protein NifQ
RA210_u220040	citB	citB, tcuB; citrate/tricarballylate utilization protein
RA210_u220041		cobZ, tcuA; tricarballylate dehydrogenase
RA210_u140072		norD; nitric oxide reductase NorD protein
RA210_u140071	cbbQ	norQ; nitric oxide reductase NorQ protein
RA210_u190029	nifX	nifX; nitrogen fixation protein NifX
RA210_u190011	fixU	nifT; nitrogen fixation protein NifT
RA210_u190007		nifZ; nitrogen fixation protein NifZ
RA210_u190008		nifZ; nitrogen fixation protein NifZ
RA210_u190002	nifB	nifB; nitrogen fixation protein NifB
RA210_u190028	nifN	nifN; nitrogenase molybdenum-iron protein NifN
RA210_u190027	nifE	nifE; nitrogenase molybdenum-cofactor synthesis protein NifE
RA210_u10791	etfB	fixA, etfB; electron transfer flavoprotein beta subunit
RA210_u190046	fixA	fixA, etfB; electron transfer flavoprotein beta subunit
RA210_u190049	ydiT	fixX; ferredoxin like protein
RA210_u190045	nifW	nifW; nitrogenase-stabilizing/protect
assimilatory nitrate reduction
RA210_u130024		Nitrate ABC transporter substrate-binding protein
RA210_u130025	nrtB	Nitrate import permease protein NrtB
RA210_u130026	nasD	Nitrate transport protein NasD
RA210_u130027		conserved protein of unknown function
RA210_u130028	nasD	Nitrite reductase [NAD(P)H]
RA210_u130029	nasE	Assimilatory nitrite reductase [NAD(P)H] small subunit
RA210_u130030		Assimilatory nitrate reductase large subunit
RA210_u130031	cobA	Uroporphyrinogen-III C-methyltransferase
dissimilatory nitrate reduction
RA210_u10491		Nitrate/nitrite transporter
RA210_u10492		Nitrate/nitrite transporter
RA210_u10493	narK	nitrate/nitrite transporter
RA210_u10494	narG	nitrate reductase 1, alpha subunit
RA210_u10495	narH	nitrate reductase 2 (NRZ), beta subunit narH
RA210_u10496		Nitrate reductase
RA210_u10497	narV	nitrate reductase 2 (NRZ), gamma subunit
RA210_u10498		Peptidylprolyl isomerase
RA210_u10499	cynT	Carbonic anhydrase 1
assimilatory sulfate reduction
RA210_u10347		putative membrane transporter protein
RA210_u10348		Sulfite reductase (NADPH) hemoprotein beta-component
RA210_u10349		Oxidoreductase probably involved in sulfite reduction
RA210_u10350	cysH	Thioredoxin-dependent 5'-adenylylsulfate reductase
RA210_u10351	cysD	sulfate adenylyltransferase, subunit 2
RA210_u10352	cysN	sulfate adenylyltransferase, subunit 1
RA210_u10353		Uroporphyrinogen-III methyltransferase
RA210_u10354		Ferredoxin 1
RA210_u10355		Ferredoxin--NADP reductase
RA210_u190064		conserved protein of unknown function
RA210_u190065	srpH	Serine acetyltransferase, plasmid
RA210_u190066	cysK	cysteine synthase A, O-acetylserine sulfhydrolase A subunit
RA210_u40172	cysM	cysteine synthase B (O-acetylserine sulfhydrolase B)
RA210_u40171		ADP-ribose pyrophosphatase
RA210_u40173	tusA	Sulfur carrier protein TusA
Sulfate transporters
RA210_u40193	sulP	Sulfate permease
RA210_u40379	cysA	Sulfate/thiosulfate import ATP-binding protein CysA 2
RA210_u40380	cysW	sulfate/thiosulfate transporter subunit ; membrane component of ABC superfamily
RA210_u40381	cysU	sulfate/thiosulfate transporter subunit ; membrane component of ABC superfamily
RA210_u40382	sbp	sulfate transporter subunit ; periplasmic-binding component of ABC superfamily
RA210_u40383	sbp	sulfate transporter subunit ; periplasmic-binding component of ABC superfamily
Iron metabolism
RA210_u10022		Ferric siderophore transport system, biopolymer transport protein ExbB
RA210_u10356		Ferrichrome-iron receptor
RA210_u20425	bfr	bacterioferritin, iron storage and detoxification protein
RA210_u20426		(2Fe-2S)-binding protein
RA210_u30367		Ferric iron ABC transporter, iron-binding protein
RA210_u30368	fbpC	Fe(3+) ions import ATP-binding protein FbpC 2
RA210_u30369		Ferric iron ABC transporter, permease protein
RA210_u30385		Ferric iron ABC transporter, permease protein
RA210_u30386	futA	Iron uptake protein A1
RA210_u70093		Iron complex outermembrane receptor protein
RA210_u20080	exbD	membrane spanning protein in TonB-ExbB-ExbD complex
RA210_u320012		Outer membrane receptor for ferric coprogen and ferric-rhodotorulic acid
RA210_u20306	ccmD	Heme exporter protein D
RA210_u20307	ccmF	heme lyase, CcmF subunit
RA210_u60005	ccmF	heme lyase, CcmF subunit
RA210_u60006	ccmE	periplasmic heme chaperone
RA210_u60008	ccmB	heme exporter subunit ; membrane component of ABC superfamily
RA210_u60009	ccmA	heme exporter subunit ; ATP-binding component of ABC superfamily
RA210_u120051	ccmD	Heme exporter protein D
RA210_u120052	ccmC	heme exporter subunit ; membrane component of ABC superfamily
RA210_u150034		Heme-binding protein
RA210_u30060	fur	DNA-binding transcriptional dual regulator of siderophore biosynthesis and transport
RA210_u50084	yedY	exported heme-molybdoenzyme molybdopterin-containing subunit YedY; TAT export
Siderophores
RA210_u60142	hmuV	Hemin import ATP-binding protein HmuV
RA210_u60143		ABC transporter permease
RA210_u260035		MFS transporter
RA210_u80021	trpE	Anthranilate synthase component 1
RA210_u110058		Isochorismatase
RA210_u90160	fabG	3-oxoacyl-[acyl-carrier-protein] reductase FabG
RA210_u30184		AmpG permease
RA210_u40325		ABC-type multidrug transport system, ATPase and permease component
RA210_u180068		ABC transporter
RA210_u140038	baeR	Transcriptional regulatory protein BaeR
RA210_u10002		Long-chain fatty acid--CoA ligase
RA210_u70093		Iron complex outermembrane receptor protein
RA210_u10380		protein of unknown function
RA210_u540001		protein of unknown function
RA210_u120085		conserved exported protein of unknown function
RA210_u170049		conserved protein of unknown function
RA210_u90033	argR	HTH-type transcriptional regulator ArgR
RA210_u10356		Ferrichrome-iron receptor
RA210_u10055		conserved protein of unknown function
RA210_u20466	msbA	Lipid A export ATP-binding/permease protein MsbA
RA210_u20194		4-aminobutyrate aminotransferase GabT
RA210_u90121		Acyl-CoA ligase (AMP-forming), exosortase A system-associated
RA210_u30370		2-aminoethylphosphonate--pyruvate transaminase 2
RA210_u10609		TonB-dependent receptor
RA210_u30160		TonB-dependent receptor
RA210_u60145		TonB-dependent receptor
RA210_u60204		Ferric siderophore transport system, periplasmic binding protein TonB
RA210_u70134		TonB-dependent receptor
RA210_u80040		Energy transducer TonB
RA210_u80043		Ferric siderophore transport system, biopolymer transport protein ExbB
RA210_u90026		TonB-dependent receptor
RA210_u90158		Energy transducer TonB
RA210_u170078		TonB-dependent receptor
RA210_u170080		TonB-dependent receptor
RA210_u240025		Energy transducer TonB
RA210_u320011		Ferric siderophore transport system, periplasmic binding protein TonB
