# Supplementary material for: Genome analysis of Pseudomonas sp. OF001 and Rubrivivax sp. A210 suggests multicopper oxidases catalyze manganese oxidation required for cylindrospermopsin transformation
Source: BMC Genomics. 2021 Jun 22;22:464. doi: 10.1186/s12864-021-07766-0 (PMC8218464; doi:10.1186/s12864-021-07766-0)
Supplement: Supplementary file 1 — Additional file 1: Fig. S1. Phylogenetic tree based on 16S rDNA sequences and whole genome sequences including strain OF001 sequence. Tree inferred with FastME 2.1.6.1 [129] from GBDP distances calculated from a) 16S rDNA gene sequences and b) genome sequences. The branch lengths are scaled in terms of GBDP distance formula d5. The numbers above branches are GBDP pseudo-bootstrap support values > 60% from 100 replications, with an average branch support of a) 68.8% and b) 92.5%. Tree was rooted at the midpoint [163]. Bold text represent the sequences generated in the present work. Scale bar represent sequence divergence. Fig. S2. Phylogenetic tree based on 16S rDNA sequences and whole genome sequences including strain A210 sequence. Tree inferred with FastME 2.1.6.1 [129] from GBDP distances calculated from a) 16S rDNA gene sequences and b) genome sequences. The branch lengths are scaled in terms of GBDP distance formula d5. The numbers above branches are GBDP pseudo-bootstrap support values > 60% from 100 replications, with an average branch support of a) 76.8% and b) 83.4%. Tree was rooted at the midpoint [163]. Bold text represent the sequences generated in the present work. Scale bar represent sequence divergence. Fig. S3. Pan- and core genome overview. Venn diagram shows the number of shared and specific Microscope gene families (MICFAM) a) among Pseudomonas sp. OF001 and the members of the Pseudomonas_K group, and b) among Rubrivivax sp. A210 and the members of the Rubrivivax genus. MICFAM grouping was based on 50% amino acid identity cut-off and at least 80% amino-acid alignment coverage. Fig. S4. Pan- and core- genome sizes estimated evolution. a, c) Number of MICFAM families in the pan-genome size by the number of genomes, and b, d) number of MICFAM families in the core-genome by the number of genomes. a, b) Including Pseudomonas sp. OF001, and c, d) including Rubrivivax sp. A210. Fig. S5. Maximum Likelihood phylogenetic tree based on multicopper oxidases s [file 12864_2021_7766_MOESM1_ESM.zip › Table_S5.xlsx]

## Sheet: OF001
Table S5. List of cytochrome genes within Pseudomonas sp. OF001 genome
OF001		Cytochromes
Locus tag	Gene name	Product
OF001_u10255	fdnI	formate dehydrogenase-N, cytochrome B556 (gamma) subunit, nitrate-inducible
OF001_u10342	petA	Ubiquinol-cytochrome c reductase iron-sulfur subunit
OF001_u10343	petB	Cytochrome b
OF001_u10344	petC	Cytochrome c1
OF001_u10400		putative thiol oxidoreductase with 2 cytochrome c heme-binding sites
OF001_u20014		Cytochrome C [Pseudomonas OF001
OF001_u20184		C-type cytochrome
OF001_u20324		Cytochrome c family protein
OF001_u40241		Cytochrome c
OF001_u40246	yceJ	putative cytochrome b561
OF001_u60037	ccoN	Cbb3-type cytochrome c oxidase subunit CcoN1
OF001_u60050	ccoG	Cytochrome c oxidase accessory protein CcoG
OF001_u60062		Cytochrome C oxidase, cbb3-type, subunit III
OF001_u60095		Cytochrome D1
OF001_u60096		putative Cytochrome oxidase biogenesis protein Sco1/SenC/PrrC, copper metallochaperone
OF001_u60097		putative Cytochrome oxidase biogenesis protein Sco1/SenC/PrrC, copper metallochaperone
OF001_u70009		Cytochrome C
OF001_u100048		Cytochrome c5
OF001_u100121		Heme A synthase, cytochrome oxidase biogenesis protein Cox15-CtaA
OF001_u100123		Cytochrome oxidase biogenesis protein Surf1, facilitates heme A insertion
OF001_u100124		Cytochrome c oxidase polypeptide III
OF001_u100125	ctaG	Cytochrome c oxidase assembly protein CtaG
OF001_u100126	ctaD	Cytochrome c oxidase subunit 1
OF001_u100127		Cytochrome c oxidase polypeptide II
OF001_u120105	cydX	Cytochrome bd-I ubiquinol oxidase subunit X
OF001_u120106	cydB	cytochrome d terminal oxidase, subunit II
OF001_u120107	cydA	cytochrome d terminal oxidase, subunit I
OF001_u130037	cycA	Cytochrome c'
OF001_u130038		Cytochrome B
OF001_u130044	cc	Cytochrome c4
OF001_u130045		Cytochrome c5 family protein
OF001_u140006	yodB	Cytochrome b561 homolog 1
OF001_u190100		Type cbb3 cytochrome oxidase biogenesis protein CcoS, involved in heme b insertion
OF001_u190101		Type cbb3 cytochrome oxidase biogenesis protein CcoI; Copper-translocating P-type ATPase
OF001_u190103		Type cbb3 cytochrome oxidase biogenesis protein CcoG, involved in Cu oxidation
OF001_u190104	ccoP	Cbb3-type cytochrome c oxidase subunit CcoP2
OF001_u190105	ccoQ	Cytochrome c oxidase subunit CcoQ
OF001_u190106	ccoO	Cytochrome c oxidase subunit CcoO
OF001_u190107	ccoN	Cbb3-type cytochrome c oxidase subunit CcoN1
OF001_u190108	ccoP	Cbb3-type cytochrome c oxidase subunit CcoP1
OF001_u190109	ccoO	Cytochrome c oxidase subunit CcoO
OF001_u200016	yedZ	heme-molybdoenzyme heme-containing subunit YedZ; cytochrome b subunit
OF001_u240015		Cytochrome c
OF001_u250053		Cytochrome c mono- and diheme variants
OF001_u260038	exaA	Quinoprotein alcohol dehydrogenase (cytochrome c)
OF001_u260045		Cytochrome c550, associated with quino(hemo)protein alcohol dehydrogenase
OF001_u260046	qedA	Quinoprotein alcohol dehydrogenase (cytochrome c)
OF001_u270051		Cytochrome c family protein
OF001_u280046	cydA	cytochrome d terminal oxidase, subunit I
OF001_u280047	cydB	cytochrome d terminal oxidase, subunit II
OF001_u280048	cydX	Cytochrome bd-I ubiquinol oxidase subunit X
OF001_u290005	ccp	Cytochrome c551 peroxidase
OF001_u340007	cycH	Cytochrome c-type biogenesis protein CycH
OF001_u340008	ccmH	Cytochrome c-type biogenesis protein CcmH
OF001_u340009	ccmG	periplasmic thioredoxin of cytochrome c-type biogenesis

## Sheet: A210
Table S5. List of cytochrome genes within Rubrivivax sp. A210 genome
Locus tag	Gene name	Product
RA210_u10027	ccoI	Type cbb3 cytochrome oxidase biogenesis protein CcoI; Copper-translocating P-type ATPase
RA210_u10028	ccoS	Cbb3-type cytochrome oxidase assembly protein CcoS
RA210_u10029	ccoN	Cbb3-type cytochrome c oxidase subunit CcoN1
RA210_u10030	ccoO	Cytochrome c oxidase subunit CcoO
RA210_u10031	ccoQ	Cbb3-type cytochrome c oxidase subunit 3
RA210_u10032	ccoP	Cbb3-type cytochrome c oxidase subunit CcoP
RA210_u10033	ccoG	Type cbb3 cytochrome oxidase biogenesis protein CcoG, involved in Cu oxidation
RA210_u10103		Putative diheme cytochrome c-553
RA210_u10104		Putative cytochrome c
RA210_u10284	ccmH	Cytochrome c heme lyase subunit CcmH
RA210_u10289		Cytochrome c3 family protein
RA210_u10510	ccoG	Type cbb3 cytochrome oxidase biogenesis protein CcoG, involved in Cu oxidation
RA210_u10714		C-type cytochrome
RA210_u20024		Cytochrome c4
RA210_u20122		Cytochrome c domain-containing protein
RA210_u20209		Cytochrome C
RA210_u20234		Putative periplasmic cytochrome type-C oxidoreductase signal peptide protein
RA210_u20273	ccoP	Cytochrome c oxidase subunit CcoP
RA210_u20278	ccmH	Cytochrome c heme lyase subunit CcmH
RA210_u20284		Cytochrome c assembly protein
RA210_u20293		Cytochrome c class I
RA210_u20297		Cytochrome c family protein
RA210_u20300		Cytochrome c5 family protein
RA210_u20301		Cytochrome c oxidase polypeptide II
RA210_u20302		Cytochrome c class I
RA210_u20305	ccmC	putative Cytochrome c-type biogenesis protein CcmC, heme lyase for CcmE
RA210_u20308	ccmG	periplasmic thioredoxin of cytochrome c-type biogenesis
RA210_u20309	ccmH	Cytochrome c-type biogenesis protein CcmH
RA210_u20408		Succinate dehydrogenase cytochrome b-556 subunit
RA210_u20417	cyt	Cytochrome c-552
RA210_u30124		Cytochrome c
RA210_u30247		putative Cytochrome oxidase biogenesis protein Sco1/SenC/PrrC, copper metallochaperone
RA210_u30248		Cytochrome c domain-containing protein
RA210_u40118		Cytochrome C
RA210_u40297	pedF	Cytochrome c-550 PedF
RA210_u50085	cc	Cytochrome c4
RA210_u50119		Cytochrome C assembly protein
RA210_u50306	shp	Cytochrome c-type protein SHP
RA210_u50307		Ni,Fe-hydrogenase I cytochrome b subunit
RA210_u50308		Cytochrome B
RA210_u60003	ccmH	Cytochrome c-type biogenesis protein CcmH
RA210_u60004	ccmG	periplasmic thioredoxin of cytochrome c-type biogenesis
RA210_u60007	ccmC	putative Cytochrome c-type biogenesis protein CcmC, heme lyase for CcmE
RA210_u60094		SoxAX cytochrome complex subunit A
RA210_u70081	exaA	Quinoprotein alcohol dehydrogenase (cytochrome c)
RA210_u80066		Cytochrome b
RA210_u80087	nir	Cytochrome c-552
RA210_u80099	hyaC	hydrogenase 1, b-type cytochrome subunit
RA210_u80115		Cytochrome c domain-containing protein
RA210_u80116		Cytochrome c domain-containing protein
RA210_u80120	mtrA	Multiheme cytochrome MtrA
RA210_u80162	frdC	Fumarate reductase cytochrome b subunit
RA210_u100081		putative D-lactate dehydrogenase (cytochrome)
RA210_u100094	petC	Cytochrome c1
RA210_u100095	petB	Cytochrome b
RA210_u100096	petA	Ubiquinol-cytochrome c reductase iron-sulfur subunit
RA210_u110084		putative Cytochrome oxidase biogenesis protein Sco1/SenC/PrrC, copper metallochaperone
RA210_u110086		putative Cytochrome oxidase biogenesis protein Sco1/SenC/PrrC, copper metallochaperone
RA210_u110085		Cytochrome c domain-containing protein
RA210_u110088		Cytochrome c
RA210_u120011		Cytochrome C
RA210_u120031		Cytochrome c, mono-and diheme variants
RA210_u120033		Cytochrome c'
RA210_u120034		Cytochrome B
RA210_u120039		Cytochrome c-type biogenesis protein DsbD, protein-disulfide reductase
RA210_u160075	cyt	Cytochrome c-552
RA210_u200044		putative Cytochrome oxidase biogenesis protein Sco1/SenC/PrrC, copper metallochaperone
RA210_u200046		Heme A synthase, cytochrome oxidase biogenesis protein Cox15-CtaA
RA210_u200050		Cytochrome c oxidase polypeptide III
RA210_u200052		Cytochrome oxidase biogenesis protein Cox11-CtaG, copper delivery to Cox1
RA210_u200054	ctaD	Cytochrome c oxidase subunit 1
RA210_u200055		Cytochrome c oxidase polypeptide II
RA210_u210016		Cytochrome P450
RA210_u220010		putative Cytochrome c domain-containing protein
RA210_u220018		Cytochrome C biogenesis protein
RA210_u220048		Cytochrome B
