# Supplementary material for: Genome analysis of Pseudomonas sp. OF001 and Rubrivivax sp. A210 suggests multicopper oxidases catalyze manganese oxidation required for cylindrospermopsin transformation
Source: BMC Genomics. 2021 Jun 22;22:464. doi: 10.1186/s12864-021-07766-0 (PMC8218464; doi:10.1186/s12864-021-07766-0)
Supplement: Supplementary file 1 — Additional file 1: Fig. S1. Phylogenetic tree based on 16S rDNA sequences and whole genome sequences including strain OF001 sequence. Tree inferred with FastME 2.1.6.1 [129] from GBDP distances calculated from a) 16S rDNA gene sequences and b) genome sequences. The branch lengths are scaled in terms of GBDP distance formula d5. The numbers above branches are GBDP pseudo-bootstrap support values > 60% from 100 replications, with an average branch support of a) 68.8% and b) 92.5%. Tree was rooted at the midpoint [163]. Bold text represent the sequences generated in the present work. Scale bar represent sequence divergence. Fig. S2. Phylogenetic tree based on 16S rDNA sequences and whole genome sequences including strain A210 sequence. Tree inferred with FastME 2.1.6.1 [129] from GBDP distances calculated from a) 16S rDNA gene sequences and b) genome sequences. The branch lengths are scaled in terms of GBDP distance formula d5. The numbers above branches are GBDP pseudo-bootstrap support values > 60% from 100 replications, with an average branch support of a) 76.8% and b) 83.4%. Tree was rooted at the midpoint [163]. Bold text represent the sequences generated in the present work. Scale bar represent sequence divergence. Fig. S3. Pan- and core genome overview. Venn diagram shows the number of shared and specific Microscope gene families (MICFAM) a) among Pseudomonas sp. OF001 and the members of the Pseudomonas_K group, and b) among Rubrivivax sp. A210 and the members of the Rubrivivax genus. MICFAM grouping was based on 50% amino acid identity cut-off and at least 80% amino-acid alignment coverage. Fig. S4. Pan- and core- genome sizes estimated evolution. a, c) Number of MICFAM families in the pan-genome size by the number of genomes, and b, d) number of MICFAM families in the core-genome by the number of genomes. a, b) Including Pseudomonas sp. OF001, and c, d) including Rubrivivax sp. A210. Fig. S5. Maximum Likelihood phylogenetic tree based on multicopper oxidases s [file 12864_2021_7766_MOESM1_ESM.zip › Table_S6.xlsx]

## Sheet: OF001
Table S6. List of genes related to cell motility and biofilm formation within Pseudomonas sp. OF001 genome
Locus tag	Gene name	Product
Chemotaxis proteins- Two component system proteins
OF001_u50132	cheA	two-component system, chemotaxis family, sensor kinase CheA
OF001_u50131	cheW	purine-binding chemotaxis protein CheW
OF001_u50126	cheR	chemotaxis protein methyltransferase CheR
OF001_u50125	cheB	two-component system, chemotaxis family, protein-glutamate methylesterase/glutaminase
OF001_u50123	cheY	two-component system, chemotaxis family, chemotaxis protein CheY
OF001_u50122	cheZ	chemotaxis protein CheZ
OF001_u90087	cheZ	chemotaxis protein CheZ
Chemotaxis proteins- Methyl-accepting chemotaxis proteins (MCPs)
OF001_u30078		methyl-accepting chemotaxis protein
OF001_u50130		methyl-accepting chemotaxis protein
OF001_u100043	bdlA	methyl-accepting chemotaxis protein
OF001_u120076		methyl-accepting chemotaxis protein
OF001_u190093		methyl-accepting chemotaxis protein
OF001_u260037		methyl-accepting chemotaxis protein
OF001_u370011	tas	methyl-accepting chemotaxis protein
OF001_u50124	tsr	methyl-accepting chemotaxis protein I, serine sensor receptor
OF001_u50129		methyl-accepting chemotaxis protein I, serine sensor receptor
Flagellar assembly proteins- Type-III secretion
OF001_u50145	fliH	flagellar assembly protein FliH
OF001_u50146	fliI	flagellum-specific ATP synthase
OF001_u50152	fliOZ/fliO	flagellar protein FliO/FliZ
OF001_u50153	fliP	flagellar biosynthetic protein FliP
OF001_u50154	fliQ	flagellar biosynthetic protein FliQ
OF001_u50155	fliR	flagellar biosynthetic protein FliR
OF001_u50119	flhA	flagellar biosynthesis protein FlhA
OF001_u50120	flhB	flagellar biosynthetic protein FlhB
OF001_u50116	flhE	flagellar protein FlhE
Flagellar assembly proteins- Motor/switch
OF001_u50100	motA	chemotaxis protein MotA
OF001_u50134	motA	chemotaxis protein MotA
OF001_u50099	motB	chemotaxis protein MotB
OF001_u50133	motB	chemotaxis protein MotB
Flagellar assembly proteins- C-ring
OF001_u50144	fliG	flagellar motor switch protein FliG
OF001_u50150	fliM	flagellar motor switch protein FliM
OF001_u50151	fliN	flagellar motor switch protein FliN/FliY
Flagellar assembly proteins- M,S,P and L rings
OF001_u50143	fliF	flagellar M-ring protein FliF
OF001_u50159	flgI	flagellar P-ring protein precursor FlgI
OF001_u50168	flgA	flagella basal body P-ring formation protein FlgA
OF001_u50160	flgH	flagellar L-ring protein precursor FlgH
Flagellar assembly proteins- Rod,hook and filament
OF001_u50166	flgB	flagellar basal-body rod protein FlgB
OF001_u50165	flgC	flagellar basal-body rod protein FlgC
OF001_u50164	flgD	flagellar basal-body rod modification protein FlgD
OF001_u50162	flgF	flagellar basal-body rod protein FlgF
OF001_u50161	flgG	flagellar basal-body rod protein FlgG
OF001_u50158	flgJ	flagellar protein FlgJ
OF001_u50163	flgE	flagellar hook protein FlgE
OF001_u50142	fliE	flagellar hook-basal body complex protein FliE
OF001_u50157	flgK	flagellar hook-associated protein 1 FlgK
OF001_u50156	flgL	flagellar hook-associated protein 3 FlgL
OF001_u50141	fliD	flagellar hook-associated protein 2
OF001_u50148	fliK	flagellar hook-length control protein FliK
OF001_u50149	fliL	flagellar FliL protein
OF001_u50103	fliC	flagellin
Flagellar assembly proteins- Regulation
OF001_u50135	flhC	flagellar transcriptional activator FlhC
OF001_u50136	flhD	flagellar transcriptional activator FlhD
OF001_u50114	fliA	RNA polymerase sigma factor for flagellar operon FliA
OF001_u50169	flgM	negative regulator of flagellin synthesis FlgM
OF001_u50118	flhF	flagellar biosynthesis protein FlhF
OF001_u340016	fleN/flhG	flagellar biosynthesis protein FlhG
Flagellar assembly proteins- Chaperones
OF001_u50170	flgN	flagella synthesis protein FlgN
OF001_u50147	fliJ	flagellar FliJ protein
OF001_u50140	fliS	flagellar protein FliS
OF001_u50139	fliT	flagellar protein FliT
Pilus system- Twitching motility proteins
OF001_u40256	pilG	twitching motility two-component system response regulator PilG
OF001_u40255	pilH	twitching motility two-component system response regulator PilH
OF001_u40254	pilI	twitching motility protein PilI
OF001_u40253	pilJ	twitching motility protein PilJ
OF001_u40252	pilK	type IV pilus assembly protein PilK
OF001_u40251	chpA	chemosensory pili system protein ChpA (sensor histidine kinase/response regulator)
OF001_u80063	pilR/pehR	two-component system, NtrC family, response regulator PilR
OF001_u80064	pilS/pehS	two-component system, NtrC family, sensor histidine kinase Pil
OF001_u40266	yggR	twitching motility protein PilT
OF001_u30272	pilT	twitching motility protein PilU
OF001_u40265		twitching motility protein PilU
OF001_u120069	pilT	twitching motility protein PilU
Pilus system- Chemosensory pili system proteins
OF001_u40251		chemosensory pili system protein ChpA (sensor histidine kinase/response regulator)
OF001_u40250		chemosensory pili system protein ChpB (putative protein-glutamate methylesterase)
OF001_u40249		chemosensory pili system protein ChpC
Pilus system- Pilus assembly proteins
OF001_u10270	gspE	type IV pilus assembly protein PilB
OF001_u10269	pilC	type IV pilus assembly protein PilC
OF001_u10268	pilD	leader peptidase (prepilin peptidase) / N-methyltransferase
OF001_u10240	pilF	type IV pilus assembly protein PilF
OF001_u10088	pilQ	type IV pilus assembly protein PilQ
OF001_u10087	pilP	type IV pilus assembly protein PilP
OF001_u10086	pilO	type IV pilus assembly protein PilO
OF001_u10085	pilN	type IV pilus assembly protein PilN
OF001_u10084	pilM	type IV pilus assembly protein PilM
OF001_u20428	pilZ	type IV pilus assembly protein PilZ
OF001_u90021	pilV	type IV pilus assembly protein PilV
OF001_u90018	pilY1	type IV pilus assembly protein PilY1
OF001_u90017	pilE	type IV pilus assembly protein PilE
Biofilm formation - Vibrio cholerae
OF001_u80093	hfq	hfq; host factor-I protein
OF001_u10229	cysE	cysE; serine O-acetyltransferase
OF001_u150078	nifP	cysE; serine O-acetyltransferase
OF001_u70032	paaK	paaK; phenylacetate-CoA ligase
OF001_u190061		vpsM; polysaccharide biosynthesis protein VpsM
OF001_u190060		vpsN; polysaccharide biosynthesis/export protein VpsN
OF001_u190088		vpsN; polysaccharide biosynthesis/export protein VpsN
OF001_u190059		exoP, vpsO; polysaccharide biosynthesis transport protein
OF001_u190087		exoP, vpsO; polysaccharide biosynthesis transport protein
OF001_u60106		gspD; general secretion pathway protein D
OF001_u60101		gspE; general secretion pathway protein E
OF001_u160097		gspE; general secretion pathway protein E
OF001_u60091		gspF; general secretion pathway protein F
OF001_u60092	xcpT	gspG; general secretion pathway protein G
OF001_u60107		gspG; general secretion pathway protein G
OF001_u60108		gspG; general secretion pathway protein G
OF001_u140012	gacS	barA, gacS, varS; two-component system, NarL family, sensor histidine kinase BarA
OF001_u260048	exaE	uvrY, gacA, varA; two-component system, NarL family, invasion response regulator UvrY
OF001_u370016	uvrY	uvrY, gacA, varA; two-component system, NarL family, invasion response regulator UvrY
OF001_u20253	csrA	csrA; carbon storage regulator
OF001_u140107	csrA	csrA; carbon storage regulator
OF001_u170045	csrA	csrA; carbon storage regulator
OF001_u350016	crp	crp; CRP/FNR family transcriptional regulator, cyclic AMP receptor protein
OF001_u130123		fis; Fis family transcriptional regulator, factor for inversion stimulation protein
OF001_u160068	pulE	mshE; MSHA biogenesis protein MshE
OF001_u160072		mshA; MSHA pilin protein MshA
OF001_u160073		mshA; MSHA pilin protein MshA
OF001_u160074		mshC; MSHA pilin protein MshC
OF001_u160075		mshD; MSHA pilin protein MshD
OF001_u340017	fleQ	fleQ, flrA; sigma-54 dependent transcriptional regulator, flagellar regulatory protein
OF001_u10307	rpoN	rpoN; RNA polymerase sigma-54 factor
OF001_u20160	rpoS	rpoS; RNA polymerase nonessential primary-like sigma factor
OF001_u50114	fliA	fliA; RNA polymerase sigma factor for flagellar operon FliA
Biofilm formation - Pseudomonas aeruginosa
OF001_u40253	pilJ	pilJ; twitching motility protein PilJ
OF001_u40254	pilI	pilI; twitching motility protein PilI
OF001_u40251		chpA; chemosensory pili system protein ChpA (sensor histidine kinase/response regulator)
OF001_u40249		chpC; chemosensory pili system protein ChpC
OF001_u40255	pilH	pilH; twitching motility two-component system response regulator PilH
OF001_u40256	pilG	pilG; twitching motility two-component system response regulator PilG
OF001_u180081		adenylate cyclase
OF001_u10153	cpdA	cpdA; 3',5'-cyclic-AMP phosphodiesterase
OF001_u350016	crp	crp; CRP/FNR family transcriptional regulator, cyclic AMP receptor protein
OF001_u340017	fleQ	fleQ, flrA; sigma-54 dependent transcriptional regulator, flagellar regulatory protein
OF001_u350020	trpE	trpE; anthranilate synthase component I
OF001_u350019	pabA	trpG; anthranilate synthase component II [
OF001_u140012	gacS	barA, gacS, varS; two-component system, NarL family, sensor histidine kinase BarA
OF001_u210044		ladS; two-component system, sensor histidine kinase LadS
OF001_u260048	exaE	uvrY, gacA, varA; two-component system, NarL family, invasion response regulator UvrY
OF001_u370016	uvrY	uvrY, gacA, varA; two-component system, NarL family, invasion response regulator UvrY
OF001_u20253	csrA	csrA; carbon storage regulator
OF001_u140107	csrA	csrA; carbon storage regulator
OF001_u170045	csrA	csrA; carbon storage regulator
OF001_u240035		two-component system, sensor histidine kinase
OF001_u10194		two-component system, sensor histidine kinase
OF001_u50169		flgM; negative regulator of flagellin synthesis FlgM
OF001_u50114	fliA	fliA; RNA polymerase sigma factor for flagellar operon FliA
OF001_u120011		siaD; diguanylate cyclase
OF001_u10404		bifA; c-di-GMP phosphodiesterase
OF001_u10164		fimX; multidomain signaling protein FimX
OF001_u10165	fimW	fimW; cyclic-di-GMP-binding protein
Biofilm formation - Escherichia coli
OF001_u350016	crp	crp; CRP/FNR family transcriptional regulator, cyclic AMP receptor protein
OF001_u50136	flhD	flhD; flagellar transcriptional activator FlhD
OF001_u50135	flhC	flhC; flagellar transcriptional activator FlhC
OF001_u50169		flgM; negative regulator of flagellin synthesis FlgM
OF001_u50114	fliA	fliA; RNA polymerase sigma factor for flagellar operon FliA
OF001_u40008	dksA	dksA; DnaK suppressor protein
OF001_u120124	dksA	dksA; DnaK suppressor protein
OF001_u400016		dksA; DnaK suppressor protein
OF001_u20160	rpoS	rpoS; RNA polymerase nonessential primary-like sigma factor
OF001_u60088		csgB; minor curlin subunit
OF001_u210009	bcsA	bcsA; cellulose synthase (UDP-forming)
OF001_u140012	gacS	barA, gacS, varS; two-component system, NarL family, sensor histidine kinase BarA
OF001_u260048	exaE	uvrY, gacA, varA; two-component system, NarL family, invasion response regulator UvrY
OF001_u370016	uvrY	uvrY, gacA, varA; two-component system, NarL family, invasion response regulator UvrY
OF001_u20253	csrA	csrA; carbon storage regulator
OF001_u140107	csrA	csrA; carbon storage regulator
OF001_u170045	csrA	csrA; carbon storage regulator
OF001_u20343		pgaC, icaA; poly-beta-1,6-N-acetyl-D-glucosamine synthase
OF001_u100085		oxyR; LysR family transcriptional regulator, hydrogen peroxide-inducible genes activator
OF001_u250014		gcvA; LysR family transcriptional regulator, glycine cleavage system transcriptional activator
OF001_u140069		gcvR; glycine cleavage system transcriptional repressor
OF001_u210014		envZ; two-component system, OmpR family, osmolarity sensor histidine kinase EnvZ
OF001_u210013	ompR	ompR; two-component system, OmpR family, phosphate regulon response regulator OmpR

## Sheet: A210
Table S6. List of genes related to cell motility and biofilm formation within Rubrivivax sp. A210 genome
Locus tag	Gene name	Product
Chemotaxis proteins- Two component system proteins
RA210_u20487	cheA	two-component system, chemotaxis family, sensor kinase CheA
RA210_u60242	cheA	two-component system, chemotaxis family, sensor kinase CheA
RA210_u20491	cheW	purine-binding chemotaxis protein CheW
RA210_u60244	cheW	purine-binding chemotaxis protein CheW
RA210_u20328	cheD	chemotaxis protein CheD
RA210_u100003	cheD	chemotaxis protein CheD
RA210_u20327	cheR	chemotaxis protein methyltransferase CheR
RA210_u100002	cheR	chemotaxis protein methyltransferase CheR
RA210_u20329	cheB	two-component system, chemotaxis family, protein-glutamate methylesterase/glutaminase
RA210_u100004	cheB	two-component system, chemotaxis family, protein-glutamate methylesterase/glutaminase
RA210_u10326	cheBR	two-component system, chemotaxis family, CheB/CheR fusion protein
RA210_u20486	cheY	two-component system, chemotaxis family, chemotaxis protein CheY
RA210_u60240	cheY	two-component system, chemotaxis family, chemotaxis protein CheY
RA210_u70076	cheY	two-component system, chemotaxis family, chemotaxis protein CheY
RA210_u70075	cheZ	chemotaxis protein CheZ
Chemotaxis proteins- Methyl-accepting chemotaxis proteins (MCPs)
RA210_u10139		methyl-accepting chemotaxis protein
RA210_u20100		methyl-accepting chemotaxis protein
RA210_u60168		methyl-accepting chemotaxis protein
RA210_u60239		methyl-accepting chemotaxis protein
RA210_u60243		methyl-accepting chemotaxis protein
RA210_u60245		methyl-accepting chemotaxis protein
RA210_u100001		methyl-accepting chemotaxis protein
RA210_u110056		methyl-accepting chemotaxis protein
RA210_u180004		methyl-accepting chemotaxis protein
RA210_u10628		methyl-accepting chemotaxis protein I, serine sensor receptor
RA210_u20418	tse	methyl-accepting chemotaxis protein I, serine sensor receptor
RA210_u20488		methyl-accepting chemotaxis protein I, serine sensor receptor
RA210_u20489		methyl-accepting chemotaxis protein I, serine sensor receptor
RA210_u20490	mcp	methyl-accepting chemotaxis protein I, serine sensor receptor
RA210_u20493		methyl-accepting chemotaxis protein I, serine sensor receptor
RA210_u60030	mcp	methyl-accepting chemotaxis protein I, serine sensor receptor
RA210_u60121		methyl-accepting chemotaxis protein I, serine sensor receptor
RA210_u70226		methyl-accepting chemotaxis protein I, serine sensor receptor
RA210_u120002		methyl-accepting chemotaxis protein I, serine sensor receptor
RA210_u230024		methyl-accepting chemotaxis protein I, serine sensor receptor
Flagellar assembly proteins- Type-III secretion
RA210_u40024	fliH	flagellar assembly protein FliH
RA210_u40022	fliI	flagellum-specific ATP synthase
RA210_u40016	fliOZ/fliO	flagellar protein FliO/FliZ
RA210_u40015	fliP	flagellar biosynthetic protein FliP
RA210_u40014	fliQ	flagellar biosynthetic protein FliQ
RA210_u40013	fliR	flagellar biosynthetic protein FliR
RA210_u70073	flhA	flagellar biosynthesis protein FlhA
RA210_u70074	flhB	flagellar biosynthetic protein FlhB
Flagellar assembly proteins- Motor/switch
RA210_u70078	motA	chemotaxis protein MotA
RA210_u70077	motB	chemotaxis protein MotB
Flagellar assembly proteins- C-ring
RA210_u40025	fliG	flagellar motor switch protein FliG
RA210_u40018	fliM	flagellar motor switch protein FliM
RA210_u40017	fliNY/fliN	flagellar motor switch protein FliN/FliY
Flagellar assembly proteins- M,S,P and L rings
RA210_u40026	fliF	flagellar M-ring protein FliF
RA210_u70058	flgI	flagellar P-ring protein precursor FlgI
RA210_u70066	flgA	flagella basal body P-ring formation protein FlgA
RA210_u70059	flgH	flagellar L-ring protein precursor FlgH
Flagellar assembly proteins- Rod,hook and filament
RA210_u70065	flgB	flagellar basal-body rod protein FlgB
RA210_u70064	flgC	flagellar basal-body rod protein FlgC
RA210_u70063	flgD	flagellar basal-body rod modification protein FlgD
RA210_u70061	flgF	flagellar basal-body rod protein FlgF
RA210_u70060	flgG	flagellar basal-body rod protein FlgG
RA210_u70057	flgJ	flagellar protein FlgJ
RA210_u70062	flgE	flagellar hook protein FlgE
RA210_u40027	fliE	flagellar hook-basal body complex protein FliE
RA210_u70056	flgK	flagellar hook-associated protein 1 FlgK
RA210_u70055	flgL	flagellar hook-associated protein 3 FlgL
RA210_u40033	fliD	flagellar hook-associated protein 2
RA210_u40019	fliL	flagellar FliL protein
RA210_u40034	fliC	flagellin
RA210_u40035	fliC	flagellin
Flagellar assembly proteins- Regulation
RA210_u40279	flhC	flagellar transcriptional activator FlhC
RA210_u40278	flhD	flagellar transcriptional activator FlhD
RA210_u20361	fliA	RNA polymerase sigma factor for flagellar operon FliA
RA210_u70070	fliA	RNA polymerase sigma factor for flagellar operon FliA
RA210_u70067	flgM	negative regulator of flagellin synthesis FlgM
RA210_u70072	flhF	flagellar biosynthesis protein FlhF
RA210_u20325	fleN/flhG	flagellar biosynthesis protein FlhG
Flagellar assembly proteins- Chaperones
RA210_u40021	fliJ	flagellar FliJ protein
RA210_u40032	fliS	flagellar protein FliS
RA210_u40031	fliT	flagellar protein FliT
Pilus system- Twitching motility proteins
RA210_u90168	pilG	twitching motility two-component system response regulator PilG
RA210_u90169	pilH	twitching motility two-component system response regulator PilH
RA210_u90170	pilI	twitching motility protein PilI
RA210_u90171	pilJ	twitching motility protein PilJ
RA210_u90172	pilL	chemosensory pili system protein ChpA (sensor histidine kinase/response regulator)
RA210_u50122	pilR/pehR	two-component system, NtrC family, response regulator PilR
RA210_u50121	pilS/pehS	two-component system, NtrC family, sensor histidine kinase PilS
RA210_u30227	pilT	twitching motility protein PilT
RA210_u30228	pilU	twitching motility protein PilU
RA210_u110047	pilU	twitching motility protein PilU
Pilus system- Chemosensory pili system proteins
RA210_u90172	pilL	chemosensory pili system protein ChpA (sensor histidine kinase/response regulator)
Pilus system- Pilus assembly proteins
RA210_u20316	pilA	type IV pilus assembly protein PilA
RA210_u30113	ecpC	type IV pilus assembly protein PilA
RA210_u50096	pilB	type IV pilus assembly protein PilB
RA210_u50095	pilC	type IV pilus assembly protein PilC
RA210_u50094	pilD	leader peptidase (prepilin peptidase) / N-methyltransferase
RA210_u10770	pilF	type IV pilus assembly protein PilF
RA210_u20576	pilQ	type IV pilus assembly protein PilQ
RA210_u20575	pilP	type IV pilus assembly protein PilP
RA210_u20574	pilO	type IV pilus assembly protein PilO
RA210_u20573	pilN	type IV pilus assembly protein PilN
RA210_u20572	pilM	type IV pilus assembly protein PilM
RA210_u10202	pilZ	type IV pilus assembly protein PilZ
RA210_u170065	pilV	type IV pilus assembly protein PilV
RA210_u170070	pilV	type IV pilus assembly protein PilV
RA210_u170064	pilW	type IV pilus assembly protein PilW
RA210_u170072	pilW	type IV pilus assembly protein PilW
RA210_u170063	pilX	type IV pilus assembly protein PilX
RA210_u170062	pilY1	type IV pilus assembly protein PilY1
RA210_u170074	pilY1	type IV pilus assembly protein PilY1
RA210_u20064	pilE	type IV pilus assembly protein PilE
RA210_u40029	pilE	type IV pilus assembly protein PilE
RA210_u170067	pilE	type IV pilus assembly protein PilE
RA210_u170068	pilE	type IV pilus assembly protein PilE
Biofilm formation - Vibrio cholerae
RA210_u10763	hfq	hfq; host factor-I protein
RA210_u90096		wecB; UDP-N-acetylglucosamine 2-epimerase (non-hydrolysing)
RA210_u60091		cysE; serine O-acetyltransferase
RA210_u190065	srpH	cysE; serine O-acetyltransferase
RA210_u50273		paaK; phenylacetate-CoA ligase
RA210_u80150		paaK; phenylacetate-CoA ligase
RA210_u100042		wcaJ; putative colanic acid biosysnthesis UDP-glucose lipid carrier transferase
RA210_u100074	epsF	exoP, vpsO; polysaccharide biosynthesis transport protein
RA210_u20556		gspC; general secretion pathway protein C
RA210_u20547		gspD; general secretion pathway protein D
RA210_u30256		gspD; general secretion pathway protein D
RA210_u110095		gspD; general secretion pathway protein D
RA210_u160001		gspD; general secretion pathway protein D
RA210_u230040		gspD; general secretion pathway protein D
RA210_u320003		gspD; general secretion pathway protein D
RA210_u20546	gspE	gspE; general secretion pathway protein E
RA210_u30261	outE	gspE; general secretion pathway protein E
RA210_u70141		gspE; general secretion pathway protein E
RA210_u110100		gspE; general secretion pathway protein E
RA210_u140004	gspE	gspE; general secretion pathway protein E
RA210_u160006		gspE; general secretion pathway protein E
RA210_u230044		gspE; general secretion pathway protein E
RA210_u20545	xcpS	gspF; general secretion pathway protein F
RA210_u30262		gspF; general secretion pathway protein F
RA210_u110101		gspF; general secretion pathway protein F
RA210_u140005		gspF; general secretion pathway protein F
RA210_u160007		gspF; general secretion pathway protein F
RA210_u230045		gspF; general secretion pathway protein F
RA210_u20555	gspG	gspG; general secretion pathway protein G
RA210_u30254		gspG; general secretion pathway protein G
RA210_u30255		gspG; general secretion pathway protein G
RA210_u30263	gspG	gspG; general secretion pathway protein G
RA210_u110093		gspG; general secretion pathway protein G
RA210_u110094		gspG; general secretion pathway protein G
RA210_u110102	xcpT	gspG; general secretion pathway protein G
RA210_u140006	gspG	gspG; general secretion pathway protein G
RA210_u160008	gspG	gspG; general secretion pathway protein G
RA210_u230038		gspG; general secretion pathway protein G
RA210_u230039		gspG; general secretion pathway protein G
RA210_u320004		gspG; general secretion pathway protein G
RA210_u320005		gspG; general secretion pathway protein G
RA210_u420006		gspG; general secretion pathway protein G
RA210_u420007		gspG; general secretion pathway protein G
RA210_u20554	gspH	gspH; general secretion pathway protein H
RA210_u20553	xcpV	gspI; general secretion pathway protein I
RA210_u20552		gspJ; general secretion pathway protein J
RA210_u20551		gspK; general secretion pathway protein K
RA210_u20550		gspL; general secretion pathway protein L
RA210_u20549		gspM; general secretion pathway protein M
RA210_u20548		gspN; general secretion pathway protein N
RA210_u10052		uvrY, gacA, varA; two-component system, NarL family, invasion response regulator UvrY
RA210_u10277	gacA	uvrY, gacA, varA; two-component system, NarL family, invasion response regulator UvrY
RA210_u20483		uvrY, gacA, varA; two-component system, NarL family, invasion response regulator UvrY
RA210_u30186		crp; CRP/FNR family transcriptional regulator, cyclic AMP receptor protein
RA210_u30349		crp; CRP/FNR family transcriptional regulator, cyclic AMP receptor protein
RA210_u40144		crp; CRP/FNR family transcriptional regulator, cyclic AMP receptor protein
RA210_u40158		crp; CRP/FNR family transcriptional regulator, cyclic AMP receptor protein
RA210_u50246		crp; CRP/FNR family transcriptional regulator, cyclic AMP receptor protein
RA210_u50281		crp; CRP/FNR family transcriptional regulator, cyclic AMP receptor protein
RA210_u100106		crp; CRP/FNR family transcriptional regulator, cyclic AMP receptor protein
RA210_u110116		crp; CRP/FNR family transcriptional regulator, cyclic AMP receptor protein
RA210_u170012		crp; CRP/FNR family transcriptional regulator, cyclic AMP receptor protein
RA210_u20517		fis; Fis family transcriptional regulator, factor for inversion stimulation protein
RA210_u120090	outE	mshE; MSHA biogenesis protein MshE
RA210_u120092		mshA; MSHA pilin protein MshA
RA210_u120094		mshD; MSHA pilin protein MshD
RA210_u30034	rpoN	rpoN; RNA polymerase sigma-54 factor
RA210_u40335	rpoS	rpoS; RNA polymerase nonessential primary-like sigma factor
RA210_u20361		fliA; RNA polymerase sigma factor for flagellar operon FliA
RA210_u70070	fliA	fliA; RNA polymerase sigma factor for flagellar operon FliA
Biofilm formation - Pseudomonas aeruginosa
RA210_u90171		pilJ; twitching motility protein PilJ
RA210_u90170		pilI; twitching motility protein PilI
RA210_u90172	pilL	chpA; chemosensory pili system protein ChpA (sensor histidine kinase/response regulator)
RA210_u90169	pilH	pilH; twitching motility two-component system response regulator PilH
RA210_u90168	pilG	pilG; twitching motility two-component system response regulator PilG
RA210_u10597		adenylate cyclase
RA210_u10715		adenylate cyclase
RA210_u30186		crp; CRP/FNR family transcriptional regulator, cyclic AMP receptor protein
RA210_u30349		crp; CRP/FNR family transcriptional regulator, cyclic AMP receptor protein
RA210_u40144		crp; CRP/FNR family transcriptional regulator, cyclic AMP receptor protein
RA210_u40158		crp; CRP/FNR family transcriptional regulator, cyclic AMP receptor protein
RA210_u50246		crp; CRP/FNR family transcriptional regulator, cyclic AMP receptor protein
RA210_u50281		crp; CRP/FNR family transcriptional regulator, cyclic AMP receptor protein
RA210_u100106		crp; CRP/FNR family transcriptional regulator, cyclic AMP receptor protein
RA210_u110116		crp; CRP/FNR family transcriptional regulator, cyclic AMP receptor protein
RA210_u170012		crp; CRP/FNR family transcriptional regulator, cyclic AMP receptor protein
RA210_u80021	trpE	trpE; anthranilate synthase component I
RA210_u80020	pabA	trpG; anthranilate synthase component II
RA210_u10793		ladS; two-component system, sensor histidine kinase LadS
RA210_u140039		ladS; two-component system, sensor histidine kinase LadS
RA210_u10052		uvrY, gacA, varA; two-component system, NarL family, invasion response regulator UvrY
RA210_u10277	gacA	uvrY, gacA, varA; two-component system, NarL family, invasion response regulator UvrY
RA210_u20483		uvrY, gacA, varA; two-component system, NarL family, invasion response regulator UvrY
RA210_u20362		two-component system, sensor histidine kinase
RA210_u30176		two-component system, sensor histidine kinase
RA210_u70067		flgM; negative regulator of flagellin synthesis FlgM
RA210_u20361		fliA; RNA polymerase sigma factor for flagellar operon FliA
RA210_u70070	fliA	fliA; RNA polymerase sigma factor for flagellar operon FliA
RA210_u100117		impM; type VI secretion system protein ImpM
RA210_u100118		impL, vasK, icmF; type VI secretion system protein ImpL
RA210_u100120		impJ, vasE; type VI secretion system protein ImpJ
RA210_u100140		impA; type VI secretion system protein ImpA
RA210_u100139		impB; type VI secretion system protein ImpB
RA210_u10154		impC; type VI secretion system protein ImpC
RA210_u100138		impC; type VI secretion system protein ImpC
RA210_u100135	hcp	hcp; type VI secretion system secreted protein Hcp
RA210_u100136	hcp	hcp; type VI secretion system secreted protein Hcp
RA210_u100137	hcp	hcp; type VI secretion system secreted protein Hcp
RA210_u100130		impH, vasB; type VI secretion system protein ImpH
RA210_u100129	clpV	vasG, clpV; type VI secretion system protein VasG
RA210_u80070		sadC; diguanylate cyclase
RA210_u100045	cpsB	algA, xanB, rfbA, wbpW, pslB; mannose-1-phosphate guanylyltransferase / mannose-6-phosphate isomerase
RA210_u150007		pslH; polysaccharide biosynthesis protein PslH
Biofilm formation - Escherichia coli
RA210_u30186		crp; CRP/FNR family transcriptional regulator, cyclic AMP receptor protein
RA210_u30349		crp; CRP/FNR family transcriptional regulator, cyclic AMP receptor protein
RA210_u40144		crp; CRP/FNR family transcriptional regulator, cyclic AMP receptor protein
RA210_u40158		crp; CRP/FNR family transcriptional regulator, cyclic AMP receptor protein
RA210_u50246		crp; CRP/FNR family transcriptional regulator, cyclic AMP receptor protein
RA210_u50281		crp; CRP/FNR family transcriptional regulator, cyclic AMP receptor protein
RA210_u100106		crp; CRP/FNR family transcriptional regulator, cyclic AMP receptor protein
RA210_u110116		crp; CRP/FNR family transcriptional regulator, cyclic AMP receptor protein
RA210_u170012		crp; CRP/FNR family transcriptional regulator, cyclic AMP receptor protein
RA210_u40278	flhD	flhD; flagellar transcriptional activator FlhD
RA210_u40279	flhC	flhC; flagellar transcriptional activator FlhC
RA210_u70067		flgM; negative regulator of flagellin synthesis FlgM
RA210_u20361		fliA; RNA polymerase sigma factor for flagellar operon FliA
RA210_u70070	fliA	fliA; RNA polymerase sigma factor for flagellar operon FliA
RA210_u30047		dksA; DnaK suppressor protein
RA210_u50028		dksA; DnaK suppressor protein
RA210_u40335	rpoS	rpoS; RNA polymerase nonessential primary-like sigma factor
RA210_u40030	ycgR	ycgR; flagellar brake protein
RA210_u90091		wza, gfcE; polysaccharide biosynthesis/export protein
RA210_u100075		wza, gfcE; polysaccharide biosynthesis/export protein
RA210_u10052		uvrY, gacA, varA; two-component system, NarL family, invasion response regulator UvrY
RA210_u10277	gacA	uvrY, gacA, varA; two-component system, NarL family, invasion response regulator UvrY
RA210_u20483		uvrY, gacA, varA; two-component system, NarL family, invasion response regulator UvrY
RA210_u10236	glgC	glgC; glucose-1-phosphate adenylyltransferase
RA210_u10322	glgC	glgC; glucose-1-phosphate adenylyltransferase
RA210_u50240	glgC	glgC; glucose-1-phosphate adenylyltransferase
RA210_u10218	glgA	glgA; starch synthase
RA210_u10321	glgA	glgA; starch synthase
RA210_u50239	glgA	glgA; starch synthase
RA210_u10323	glgP	PYG, glgP; glycogen phosphorylase
RA210_u30212	oxyR	oxyR; LysR family transcriptional regulator, hydrogen peroxide-inducible genes activator
RA210_u10281		gcvA; LysR family transcriptional regulator, glycine cleavage system transcriptional activator
RA210_u10476		gcvA; LysR family transcriptional regulator, glycine cleavage system transcriptional activator
RA210_u30020		gcvA; LysR family transcriptional regulator, glycine cleavage system transcriptional activator
RA210_u50149		gcvA; LysR family transcriptional regulator, glycine cleavage system transcriptional activator
RA210_u10694		envZ; two-component system, OmpR family, osmolarity sensor histidine kinase EnvZ
RA210_u10693	ompR	ompR; two-component system, OmpR family, phosphate regulon response regulator OmpR
RA210_u180016	ompR	ompR; two-component system, OmpR family, phosphate regulon response regulator OmpR
