# Supplementary material for: Genome analysis of Pseudomonas sp. OF001 and Rubrivivax sp. A210 suggests multicopper oxidases catalyze manganese oxidation required for cylindrospermopsin transformation
Source: BMC Genomics. 2021 Jun 22;22:464. doi: 10.1186/s12864-021-07766-0 (PMC8218464; doi:10.1186/s12864-021-07766-0)
Supplement: Supplementary file 1 — Additional file 1: Fig. S1. Phylogenetic tree based on 16S rDNA sequences and whole genome sequences including strain OF001 sequence. Tree inferred with FastME 2.1.6.1 [129] from GBDP distances calculated from a) 16S rDNA gene sequences and b) genome sequences. The branch lengths are scaled in terms of GBDP distance formula d5. The numbers above branches are GBDP pseudo-bootstrap support values > 60% from 100 replications, with an average branch support of a) 68.8% and b) 92.5%. Tree was rooted at the midpoint [163]. Bold text represent the sequences generated in the present work. Scale bar represent sequence divergence. Fig. S2. Phylogenetic tree based on 16S rDNA sequences and whole genome sequences including strain A210 sequence. Tree inferred with FastME 2.1.6.1 [129] from GBDP distances calculated from a) 16S rDNA gene sequences and b) genome sequences. The branch lengths are scaled in terms of GBDP distance formula d5. The numbers above branches are GBDP pseudo-bootstrap support values > 60% from 100 replications, with an average branch support of a) 76.8% and b) 83.4%. Tree was rooted at the midpoint [163]. Bold text represent the sequences generated in the present work. Scale bar represent sequence divergence. Fig. S3. Pan- and core genome overview. Venn diagram shows the number of shared and specific Microscope gene families (MICFAM) a) among Pseudomonas sp. OF001 and the members of the Pseudomonas_K group, and b) among Rubrivivax sp. A210 and the members of the Rubrivivax genus. MICFAM grouping was based on 50% amino acid identity cut-off and at least 80% amino-acid alignment coverage. Fig. S4. Pan- and core- genome sizes estimated evolution. a, c) Number of MICFAM families in the pan-genome size by the number of genomes, and b, d) number of MICFAM families in the core-genome by the number of genomes. a, b) Including Pseudomonas sp. OF001, and c, d) including Rubrivivax sp. A210. Fig. S5. Maximum Likelihood phylogenetic tree based on multicopper oxidases s [file 12864_2021_7766_MOESM1_ESM.zip › Table_S7.xlsx]

## Sheet: OF001
Table S7. List of genes related to degradation of organic compounds in Pseudomonas sp. OF001 genome
Locus tag	Gene name	Product
Benzene degradation (benzene to catechol)
OF001_u30196	dmpN	phenol/toluene 2-monooxygenase (NADH) P3/A3
OF001_u30194	dmpL	phenol/toluene 2-monooxygenase (NADH) P1/A1
OF001_u30195	dmpM	phenol/toluene 2-monooxygenase (NADH) P2/A2
OF001_u30197	dmpO	phenol/toluene 2-monooxygenase (NADH) P4/A4
OF001_u30198	mphP	phenol/toluene 2-monooxygenase (NADH) P5/A5
OF001_u30193		phenol/toluene 2-monooxygenase (NADH) P0/A0
Catechol meta-cleavage (catechol to acetyl-CoA / 4-methylcatechol to propanoyl-CoA)
OF001_u30192	xylE	catechol 2,3-dioxygenase
OF001_u120055	nahH	catechol 2,3-dioxygenase
OF001_u30216	dmpH	2-oxo-3-hexenedioate decarboxylase
OF001_u120061	xylI	2-oxo-3-hexenedioate decarboxylase
OF001_u190053		4-hydroxy 2-oxovalerate aldolase
OF001_u50061	mhpE	4-hydroxy 2-oxovalerate aldolase
OF001_u70081	mhpE	4-hydroxy 2-oxovalerate aldolase
OF001_u110075	mhpE	4-hydroxy 2-oxovalerate aldolase
OF001_u30217		4-oxalocrotonate tautomerase
OF001_u120062	dmpI	4-oxalocrotonate tautomerase
OF001_u70083	mhpD	2-keto-4-pentenoate hydratase
OF001_u110073	mhpD	2-keto-4-pentenoate hydratase
OF001_u50062	mhpF	acetaldehyde dehydrogenase
OF001_u70082	mhpF	acetaldehyde dehydrogenase
OF001_u110074	mhpF	acetaldehyde dehydrogenase
OF001_u70052	dmpD	2-hydroxymuconate-semialdehyde hydrolase
OF001_u120057	xylF	2-hydroxymuconate-semialdehyde hydrolase
OF001_u30214	dmpC	aminomuconate-semialdehyde/2-hydroxymuconate-6-semialdehyde dehydrogenase
OF001_u120056	dmpC	aminomuconate-semialdehyde/2-hydroxymuconate-6-semialdehyde dehydrogenase
OF001_u30020	tesE	2-oxopent-4-enoate/cis-2-oxohex-4-enoate hydratase
OF001_u30215	mhpD	2-oxopent-4-enoate/cis-2-oxohex-4-enoate hydratase
OF001_u50063	mhpD	2-oxopent-4-enoate/cis-2-oxohex-4-enoate hydratase
OF001_u30215	mhpD	2-oxopent-4-enoate/cis-2-oxohex-4-enoate hydratase
OF001_u30018	mhpE	4-hydroxy-2-oxovalerate/4-hydroxy-2-oxohexanoate aldolase
OF001_u30219	mhpE	4-hydroxy-2-oxovalerate/4-hydroxy-2-oxohexanoate aldolase
OF001_u120060	mhpE	4-hydroxy-2-oxovalerate/4-hydroxy-2-oxohexanoate aldolase
OF001_u30019	mhpF	acetaldehyde/propanal dehydrogenase
OF001_u30218	mhpF	acetaldehyde/propanal dehydrogenase
OF001_u120059	mhpF	acetaldehyde/propanal dehydrogenase
Benzoate degradation
OF001_u130061	xylX	benA-xylX, benzoate/toluate 1,2-dioxygenase subunit alpha
OF001_u130062	xylY	benB-xylY, benzoate/toluate 1,2-dioxygenase subunit beta
OF001_u70057		benC-xylZ, benzoate/toluate 1,2-dioxygenase reductase component
OF001_u130063	xylZ	benC-xylZ, benzoate/toluate 1,2-dioxygenase reductase component
OF001_u130064	xylL	benD-xylL, dihydroxycyclohexadiene carboxylate dehydrogenase
OF001_u20378	fadA	fadA, fadI, acetyl-CoA acyltransferase
OF001_u70031	paaE	fadA, fadI, acetyl-CoA acyltransferase
OF001_u30193		dmpK, poxA, tomA0, phenol/toluene 2-monooxygenase (NADH) P0/A0
OF001_u30194	dmpL	dmpL, poxB, tomA1, phenol/toluene 2-monooxygenase (NADH) P1/A1
OF001_u30195	dmpM	dmpM, poxC, tomA2, phenol/toluene 2-monooxygenase (NADH) P2/A2
OF001_u30196	dmpN	dmpN, poxD, tomA3, phenol/toluene 2-monooxygenase (NADH) P3/A3
OF001_u30197	dmpO	dmpO, poxE, tomA4, phenol/toluene 2-monooxygenase (NADH) P4/A4
OF001_u30198	mphP	dmpP, poxF, tomA5, phenol/toluene 2-monooxygenase (NADH) P5/A5
OF001_u30192	xylE	dmpB, xylE, catechol 2,3-dioxygenase
OF001_u120055	nahH	dmpB, xylE, catechol 2,3-dioxygenase
OF001_u70052	dmpD	dmpD, xylF, 2-hydroxymuconate-semialdehyde hydrolase
OF001_u120057	xylF	dmpD, xylF, 2-hydroxymuconate-semialdehyde hydrolase
OF001_u70083	mhpD	mhpD, 2-keto-4-pentenoate hydratase
OF001_u110073	mhpD	mhpD, 2-keto-4-pentenoate hydratase
OF001_u30020	tesE	bphH, xylJ, tesE, 2-oxopent-4-enoate/cis-2-oxohex-4-enoate hydratase
OF001_u30215	mhpD	bphH, xylJ, tesE, 2-oxopent-4-enoate/cis-2-oxohex-4-enoate hydratase
OF001_u50063	mhpD	bphH, xylJ, tesE, 2-oxopent-4-enoate/cis-2-oxohex-4-enoate hydratase
OF001_u120058	mhpD	bphH, xylJ, tesE, 2-oxopent-4-enoate/cis-2-oxohex-4-enoate hydratase
OF001_u50061	mhpE	mhpE, 4-hydroxy 2-oxovalerate aldolase
OF001_u70081	mhpE	mhpE, 4-hydroxy 2-oxovalerate aldolase
OF001_u110075	mhpE	mhpE, 4-hydroxy 2-oxovalerate aldolase
OF001_u190053		mhpE, 4-hydroxy 2-oxovalerate aldolase
OF001_u30018	mhpE	bphI, xylK, nahM, tesG, 4-hydroxy-2-oxovalerate/4-hydroxy-2-oxohexanoate aldolase
OF001_u30219	mhpE	bphI, xylK, nahM, tesG, 4-hydroxy-2-oxovalerate/4-hydroxy-2-oxohexanoate aldolase
OF001_u120060	mhpE	bphI, xylK, nahM, tesG, 4-hydroxy-2-oxovalerate/4-hydroxy-2-oxohexanoate aldolase
OF001_u50062	mhpF	mhpF, acetaldehyde dehydrogenase
OF001_u70082	mhpF	mhpF, acetaldehyde dehydrogenase
OF001_u110074	mhpF	mhpF, acetaldehyde dehydrogenase
OF001_u30019	mhpF	bphJ, xylQ, nahO, tesF, acetaldehyde/propanal dehydrogenase
OF001_u30218	mhpF	bphJ, xylQ, nahO, tesF, acetaldehyde/propanal dehydrogenase
OF001_u120059	mhpF	bphJ, xylQ, nahO, tesF, acetaldehyde/propanal dehydrogenase
OF001_u30214	dmpC	dmpC, xylG, praB, aminomuconate-semialdehyde/2-hydroxymuconate-6-semialdehyde dehydrogenase
OF001_u120056	dmpC	dmpC, xylG, praB, aminomuconate-semialdehyde/2-hydroxymuconate-6-semialdehyde dehydrogenase
OF001_u30217		praC, xylH, 4-oxalocrotonate tautomerase
OF001_u120062	dmpI	praC, xylH, 4-oxalocrotonate tautomerase
OF001_u30216	dmpH	dmpH, xylI, nahK, 2-oxo-3-hexenedioate decarboxylase
OF001_u120061	xylI	dmpH, xylI, nahK, 2-oxo-3-hexenedioate decarboxylase
OF001_u40147	pcaC	pcaC, 4-carboxymuconolactone decarboxylase
OF001_u20377	fadB	fadB, 3-hydroxyacyl-CoA dehydrogenase / enoyl-CoA hydratase / 3-hydroxybutyryl-CoA epimerase / enoyl-CoA isomerase
OF001_u30005		fadN, 3-hydroxyacyl-CoA dehydrogenase
OF001_u120096		GCDH, gcdH, glutaryl-CoA dehydrogenase
OF001_u30071	echA	paaF, echA, enoyl-CoA hydratase
OF001_u30073		paaF, echA, enoyl-CoA hydratase
OF001_u70027	paaF	paaF, echA, enoyl-CoA hydratase
OF001_u220013	paaF	paaF, echA, enoyl-CoA hydratase
OF001_u220056		paaF, echA, enoyl-CoA hydratase
OF001_u250026	paaF	paaF, echA, enoyl-CoA hydratase
OF001_u70029	paaH	paaH, hbd, fadB, mmgB, 3-hydroxybutyryl-CoA dehydrogenase
OF001_u10182	atoB	ACAT, atoB, acetyl-CoA C-acetyltransferase
OF001_u30004	bktB	ACAT, atoB, acetyl-CoA C-acetyltransferase
OF001_u30011	yqeF	ACAT, atoB, acetyl-CoA C-acetyltransferase
OF001_u30076	fadA	ACAT, atoB, acetyl-CoA C-acetyltransferase
OF001_u30103	fadA	ACAT, atoB, acetyl-CoA C-acetyltransferase
OF001_u30237	yqeF	ACAT, atoB, acetyl-CoA C-acetyltransferase
OF001_u250027	atoB	ACAT, atoB, acetyl-CoA C-acetyltransferase
Aminobenzoate degradation
OF001_u10459		amiE, amidase
OF001_u70063	amiD	amiE, amidase
OF001_u220001		amiE, amidase
OF001_u10493	mobA	phenol 2-monooxygenase (NADPH)
OF001_u130109	ubiX	ubiX, bsdB, PAD1, flavin prenyltransferase
OF001_u10466	vanB	vanB, vanillate monooxygenase ferredoxin subunit
OF001_u30071	echA	paaF, echA, enoyl-CoA hydratase
OF001_u30073		paaF, echA, enoyl-CoA hydratase
OF001_u70027	paaF	paaF, echA, enoyl-CoA hydratase
OF001_u220013	paaF	paaF, echA, enoyl-CoA hydratase
OF001_u220056		paaF, echA, enoyl-CoA hydratase
OF001_u250026	paaF	paaF, echA, enoyl-CoA hydratase
Fluorobenzoate degradation
OF001_u130061	xylX	benA-xylX, benzoate/toluate 1,2-dioxygenase subunit alpha
OF001_u130062	xylY	benB-xylY, benzoate/toluate 1,2-dioxygenase subunit beta
OF001_u70057		benC-xylZ, benzoate/toluate 1,2-dioxygenase reductase component
OF001_u130063	xylZ	benC-xylZ, benzoate/toluate 1,2-dioxygenase reductase component
OF001_u130064	xylL	benD-xylL, dihydroxycyclohexadiene carboxylate dehydrogenase
Chloroalkane and chloroalkene degradation
OF001_u320003	adhA	adhP, alcohol dehydrogenase, propanol-preferring
OF001_u260029	dhaT	yiaY, alcohol dehydrogenase
OF001_u20151	frmA	frmA, ADH5, adhC, S-(hydroxymethyl)glutathione dehydrogenase / alcohol dehydrogenase
OF001_u250015		ALDH, aldehyde dehydrogenase (NAD+)
OF001_u150102	nifK	nifK, nitrogenase molybdenum-iron protein beta chain
OF001_u150104	nifH	nifH, nitrogenase iron protein NifH
OF001_u150103	nifD	nifD, nitrogenase molybdenum-iron protein alpha chain
OF001_u260038	exaA	exaA, alcohol dehydrogenase (cytochrome c)
OF001_u260046	qedA	exaA, alcohol dehydrogenase (cytochrome c)
Chlorocyclohexane and chlorobenzene degradation
OF001_u30193		dmpK, poxA, tomA0, phenol/toluene 2-monooxygenase (NADH) P0/A0
OF001_u30194	dmpL	dmpL, poxB, tomA1, phenol/toluene 2-monooxygenase (NADH) P1/A1
OF001_u30195	dmpM	dmpM, poxC, tomA2, phenol/toluene 2-monooxygenase (NADH) P2/A2
OF001_u30196	dmpN	dmpN, poxD, tomA3, phenol/toluene 2-monooxygenase (NADH) P3/A3
OF001_u30197	dmpO	dmpO, poxE, tomA4, phenol/toluene 2-monooxygenase (NADH) P4/A4
OF001_u30198	mphP	dmpP, poxF, tomA5, phenol/toluene 2-monooxygenase (NADH) P5/A5
OF001_u30192	xylE	dmpB, xylE, catechol 2,3-dioxygenase
OF001_u120055	nahH	dmpB, xylE, catechol 2,3-dioxygenase
Toluene degradation
OF001_u30193		dmpK, poxA, tomA0, phenol/toluene 2-monooxygenase (NADH) P0/A0
OF001_u30194	dmpL	dmpL, poxB, tomA1, phenol/toluene 2-monooxygenase (NADH) P1/A1
OF001_u30195	dmpM	dmpM, poxC, tomA2, phenol/toluene 2-monooxygenase (NADH) P2/A2
OF001_u30196	dmpN	dmpN, poxD, tomA3, phenol/toluene 2-monooxygenase (NADH) P3/A3
OF001_u30197	dmpO	dmpO, poxE, tomA4, phenol/toluene 2-monooxygenase (NADH) P4/A4
OF001_u30198	mphP	dmpP, poxF, tomA5, phenol/toluene 2-monooxygenase (NADH) P5/A5
OF001_u10493	mobA	phenol 2-monooxygenase (NADPH)
Xylene degradation
OF001_u130061	xylX	benA-xylX, benzoate/toluate 1,2-dioxygenase subunit alpha
OF001_u130062	xylY	benB-xylY, benzoate/toluate 1,2-dioxygenase subunit beta
OF001_u70057		benC-xylZ, benzoate/toluate 1,2-dioxygenase reductase component
OF001_u130063	xylZ	benC-xylZ, benzoate/toluate 1,2-dioxygenase reductase component
OF001_u130064	xylL	benD-xylL, dihydroxycyclohexadiene carboxylate dehydrogenase
OF001_u30192	xylE	dmpB, xylE, catechol 2,3-dioxygenase
OF001_u120055	nahH	dmpB, xylE, catechol 2,3-dioxygenase
OF001_u70052	dmpD	dmpD, xylF, 2-hydroxymuconate-semialdehyde hydrolase
OF001_u120057	xylF	dmpD, xylF, 2-hydroxymuconate-semialdehyde hydrolase
OF001_u30214	dmpC	dmpC, xylG, praB, aminomuconate-semialdehyde/2-hydroxymuconate-6-semialdehyde dehydrogenase
OF001_u120056	dmpC	dmpC, xylG, praB, aminomuconate-semialdehyde/2-hydroxymuconate-6-semialdehyde dehydrogenase
OF001_u30217		praC, xylH, 4-oxalocrotonate tautomerase
OF001_u120062	dmpI	praC, xylH, 4-oxalocrotonate tautomerase
OF001_u30216	dmpH	dmpH, xylI, nahK, 2-oxo-3-hexenedioate decarboxylase
OF001_u120061	xylI	dmpH, xylI, nahK, 2-oxo-3-hexenedioate decarboxylase
OF001_u30020	tesE	bphH, xylJ, tesE, 2-oxopent-4-enoate/cis-2-oxohex-4-enoate hydratase
OF001_u30215	mhpD	bphH, xylJ, tesE, 2-oxopent-4-enoate/cis-2-oxohex-4-enoate hydratase
OF001_u50063	mhpD	bphH, xylJ, tesE, 2-oxopent-4-enoate/cis-2-oxohex-4-enoate hydratase
OF001_u120058	mhpD	bphH, xylJ, tesE, 2-oxopent-4-enoate/cis-2-oxohex-4-enoate hydratase
OF001_u30018	mhpE	bphI, xylK, nahM, tesG, 4-hydroxy-2-oxovalerate/4-hydroxy-2-oxohexanoate aldolase
OF001_u30219	mhpE	bphI, xylK, nahM, tesG, 4-hydroxy-2-oxovalerate/4-hydroxy-2-oxohexanoate aldolase
OF001_u120060	mhpE	bphI, xylK, nahM, tesG, 4-hydroxy-2-oxovalerate/4-hydroxy-2-oxohexanoate aldolase
OF001_u30019	mhpF	bphJ, xylQ, nahO, tesF, acetaldehyde/propanal dehydrogenase
OF001_u30218	mhpF	bphJ, xylQ, nahO, tesF, acetaldehyde/propanal dehydrogenase
OF001_u120059	mhpF	bphJ, xylQ, nahO, tesF, acetaldehyde/propanal dehydrogenase
OF001_u70083	mhpD	mhpD, 2-keto-4-pentenoate hydratase
OF001_u110073	mhpD	mhpD, 2-keto-4-pentenoate hydratase
OF001_u50061	mhpE	mhpE, 4-hydroxy 2-oxovalerate aldolase
OF001_u70081	mhpE	mhpE, 4-hydroxy 2-oxovalerate aldolase
OF001_u110075	mhpE	mhpE, 4-hydroxy 2-oxovalerate aldolase
OF001_u190053		mhpE, 4-hydroxy 2-oxovalerate aldolase
OF001_u50062	mhpF	mhpF, acetaldehyde dehydrogenase
OF001_u70082	mhpF	mhpF, acetaldehyde dehydrogenase
OF001_u110074	mhpF	mhpF, acetaldehyde dehydrogenase
Nitrotoluene degradation
OF001_u30048	nemA	nemA, N-ethylmaleimide reductase
Ethylbenzene degradation
OF001_u20378	fadA	fadA, fadI, acetyl-CoA acyltransferase
OF001_u70031	paaE	fadA, fadI, acetyl-CoA acyltransferase
Styrene degradation
OF001_u10019	feaB	feaB, phenylacetaldehyde dehydrogenase
OF001_u70014	styD	feaB, phenylacetaldehyde dehydrogenase
OF001_u70022	feaB	feaB, phenylacetaldehyde dehydrogenase
OF001_u230051	hmgA	HGD, hmgA, homogentisate 1,2-dioxygenase
OF001_u230052		FAH, fahA, fumarylacetoacetase
OF001_u10459		amiE, amidase
OF001_u70063	amiD	amiE, amidase
OF001_u220001		amiE, amidase
OF001_u30192	xylE	dmpB, xylE, catechol 2,3-dioxygenase
OF001_u120055	nahH	dmpB, xylE, catechol 2,3-dioxygenase
OF001_u70052	dmpD	dmpB, xylE, 2-hydroxymuconate-semialdehyde hydrolase
OF001_u120057	xylF	dmpB, xylE, 2-hydroxymuconate-semialdehyde hydrolase
OF001_u30069	gctA	glutaconate CoA-transferase, subunit A
OF001_u30070	gctB	glutaconate CoA-transferase, subunit B
Atrazine degradation
OF001_u180018	atzF	allophanate hydrolase
OF001_u180017		urea carboxylase
Caprolactam degradation
OF001_u30071	echA	paaF, echA, enoyl-CoA hydratase
OF001_u30073		paaF, echA, enoyl-CoA hydratase
OF001_u70027	paaF	paaF, echA, enoyl-CoA hydratase
OF001_u220013	paaF	paaF, echA, enoyl-CoA hydratase
OF001_u220056		paaF, echA, enoyl-CoA hydratase
OF001_u250026	paaF	paaF, echA, enoyl-CoA hydratase
OF001_u20377	fadB	3-hydroxyacyl-CoA dehydrogenase / enoyl-CoA hydratase / 3-hydroxybutyryl-CoA epimerase / enoyl-CoA isomerase
Dioxin degradation
OF001_u30217		praC, xylH, 4-oxalocrotonate tautomerase
OF001_u120062	dmpI	praC, xylH, 4-oxalocrotonate tautomerase
OF001_u30216	dmpH	dmpH, xylI, nahK, 2-oxo-3-hexenedioate decarboxylase
OF001_u120061	xylI	dmpH, xylI, nahK, 2-oxo-3-hexenedioate decarboxylase
OF001_u70083	mhpD	mhpD, 2-keto-4-pentenoate hydratase
OF001_u110073	mhpD	mhpD, 2-keto-4-pentenoate hydratase
OF001_u30020	tesE	bphH, xylJ, tesE, 2-oxopent-4-enoate/cis-2-oxohex-4-enoate hydratase
OF001_u30215	mhpD	bphH, xylJ, tesE, 2-oxopent-4-enoate/cis-2-oxohex-4-enoate hydratase
OF001_u50063	mhpD	bphH, xylJ, tesE, 2-oxopent-4-enoate/cis-2-oxohex-4-enoate hydratase
OF001_u120058	mhpD	bphH, xylJ, tesE, 2-oxopent-4-enoate/cis-2-oxohex-4-enoate hydratase
OF001_u50061	mhpE	4-hydroxy 2-oxovalerate aldolase
OF001_u70081	mhpE	4-hydroxy 2-oxovalerate aldolase
OF001_u110075	mhpE	4-hydroxy 2-oxovalerate aldolase
OF001_u190053	mhpE	4-hydroxy 2-oxovalerate aldolase
OF001_u30018	mhpE	bphI, xylK, nahM, tesG, 4-hydroxy-2-oxovalerate/4-hydroxy-2-oxohexanoate aldolase
OF001_u30219	mhpE	bphI, xylK, nahM, tesG, 4-hydroxy-2-oxovalerate/4-hydroxy-2-oxohexanoate aldolase
OF001_u120060	mhpE	bphI, xylK, nahM, tesG, 4-hydroxy-2-oxovalerate/4-hydroxy-2-oxohexanoate aldolase
OF001_u50062	mhpF	acetaldehyde dehydrogenase
OF001_u70082	mhpF	acetaldehyde dehydrogenase
OF001_u110074	mhpF	acetaldehyde dehydrogenase
OF001_u30019	mhpF	bphJ, xylQ, nahO, tesF, acetaldehyde/propanal dehydrogenase
OF001_u30218	mhpF	bphJ, xylQ, nahO, tesF, acetaldehyde/propanal dehydrogenase
OF001_u120059	mhpF	bphJ, xylQ, nahO, tesF, acetaldehyde/propanal dehydrogenase
Naphthalene degradation
OF001_u320003	adhA	adhP, alcohol dehydrogenase, propanol-preferring
OF001_u260029	dhaT	yiaY, alcohol dehydrogenase
OF001_u20151	frmA	frmA, ADH5, adhC, S-(hydroxymethyl)glutathione dehydrogenase / alcohol dehydrogenase
Steroid degradation
OF001_u30034	kstD	3-oxosteroid 1-dehydrogenase
OF001_u30109	kshA	3-ketosteroid 9alpha-monooxygenase subunit A
OF001_u220022	kshA	3-ketosteroid 9alpha-monooxygenase subunit A
OF001_u30037	kshB	3-ketosteroid 9alpha-monooxygenase subunit B
OF001_u30033	hsaA	3-hydroxy-9,10-secoandrosta-1,3,5(10)-triene-9,17-dione monooxygenase
OF001_u50070	hsaA	3-hydroxy-9,10-secoandrosta-1,3,5(10)-triene-9,17-dione monooxygenase
OF001_u110069	hsaA	3-hydroxy-9,10-secoandrosta-1,3,5(10)-triene-9,17-dione monooxygenase
OF001_u220023	hsaA	3-hydroxy-9,10-secoandrosta-1,3,5(10)-triene-9,17-dione monooxygenase
OF001_u30023	hsaB	3-hydroxy-9,10-secoandrosta-1,3,5(10)-triene-9,17-dione monooxygenase reductase component
OF001_u30068	hsaC	3,4-dihydroxy-9,10-secoandrosta-1,3,5(10)-triene-9,17-dione 4,5-dioxygenase
OF001_u50072	hsaC	3,4-dihydroxy-9,10-secoandrosta-1,3,5(10)-triene-9,17-dione 4,5-dioxygenase
OF001_u220021	hsaC	3,4-dihydroxy-9,10-secoandrosta-1,3,5(10)-triene-9,17-dione 4,5-dioxygenase
OF001_u30043	bphD/hsaD	4,5:9,10-diseco-3-hydroxy-5,9,17-trioxoandrosta-1(10),2-diene-4-oate hydrolase
OF001_u30160	hsaD	4,5:9,10-diseco-3-hydroxy-5,9,17-trioxoandrosta-1(10),2-diene-4-oate hydrolase
OF001_u30039	fadD	HIP---CoA ligase
OF001_u30036		3(or 17)beta-hydroxysteroid dehydrogenase
OF001_u30141		3(or 17)beta-hydroxysteroid dehydrogenase
OF001_u30157	ksi	steroid Delta-isomerase
OF001_u30035	tesI	3-oxo-5alpha-steroid 4-dehydrogenase
OF001_u30135	tesI	3-oxo-5alpha-steroid 4-dehydrogenase

## Sheet: A210
Table S7. List of genes related to degradation of organic compounds in Rubrivivax sp. A210
Locus tag	Gene name	Product
Catechol ortho-cleavage (catechol to 3-oxoadipate)
RA210_u50199	pcaD	3-oxoadipate enol-lactonase
RA210_u50204	tfdD	muconate cycloisomerase
RA210_u50196	catA	catechol 1,2-dioxygenase
RA210_u50203	catC	muconolactone D-isomerase
Benzoate degradation
RA210_u50195	benA	benA-xylX, benzoate/toluate 1,2-dioxygenase subunit alpha
RA210_u50194	benB	benB-xylY, benzoate/toluate 1,2-dioxygenase subunit beta
RA210_u50193	xylZ	benC-xylZ, benzoate/toluate 1,2-dioxygenase reductase component
RA210_u50192	xylL	benD-xylL, dihydroxycyclohexadiene carboxylate dehydrogenase
RA210_u50196	catA	catA, catechol 1,2-dioxygenase
RA210_u50204	tfdD	catB, muconate cycloisomerase
RA210_u50203	catC	catC, muconolactone D-isomerase
RA210_u50199	pcaD	pcaD, 3-oxoadipate enol-lactonase
RA210_u50202	pcaI	pcaI, 3-oxoadipate CoA-transferase, alpha subunit
RA210_u50201	atoA	pcaJ, 3-oxoadipate CoA-transferase, beta subunit
RA210_u20093	fadA	fadA, fadI, acetyl-CoA acyltransferase
RA210_u50200	paaE	fadA, fadI, acetyl-CoA acyltransferase
RA210_u150083	paaE	fadA, fadI, acetyl-CoA acyltransferase
RA210_u220035	pcaB	pcaB, 3-carboxy-cis,cis-muconate cycloisomerase
RA210_u10435		pcaC, 4-carboxymuconolactone decarboxylase
RA210_u30355	pcaC	pcaC, 4-carboxymuconolactone decarboxylase
RA210_u20094		fadN, 3-hydroxyacyl-CoA dehydrogenase
RA210_u70119		fadN, 3-hydroxyacyl-CoA dehydrogenase
RA210_u150084		fadN, 3-hydroxyacyl-CoA dehydrogenase
RA210_u40126		GCDH, gcdH, glutaryl-CoA dehydrogenase
RA210_u200031	paaF	paaF, echA, enoyl-CoA hydratase
RA210_u50010	hbd	paaH, hbd, fadB, mmgB, 3-hydroxybutyryl-CoA dehydrogenase
RA210_u180037	paaH	paaH, hbd, fadB, mmgB, 3-hydroxybutyryl-CoA dehydrogenase
RA210_u20428	bktB	ACAT, atoB, acetyl-CoA C-acetyltransferase
RA210_u50041	phaA	ACAT, atoB, acetyl-CoA C-acetyltransferase
RA210_u70118	fadA	ACAT, atoB, acetyl-CoA C-acetyltransferase
RA210_u110029		ACAT, atoB, acetyl-CoA C-acetyltransferase
RA210_u10105	boxA	boxA, benzoyl-CoA 2,3-epoxidase subunit A
RA210_u10106	boxB	boxB, benzoyl-CoA 2,3-epoxidase subunit B
RA210_u10107	boxC	boxC, benzoyl-CoA-dihydrodiol lyase
Aminobenzoate degradation
RA210_u70222	nthA	nthA, nitrile hydratase subunit alpha
RA210_u70221		nthB, nitrile hydratase subunit beta
RA210_u10473		amiE, amidase
RA210_u140070	amiE	amiE, amidase
RA210_u140092		acyP, acylphosphatase
RA210_u50105	ubiX	ubiX, bsdB, PAD1, flavin prenyltransferase
RA210_u180044	atoD	atoD, acetate CoA/acetoacetate CoA-transferase alpha subunit
RA210_u180043	atoA	atoA, acetate CoA/acetoacetate CoA-transferase beta subunit
RA210_u200031	paaF	paaF, echA, enoyl-CoA hydratase
Fluorobenzoate degradation
RA210_u50195	benA	benA-xylX, benzoate/toluate 1,2-dioxygenase subunit alpha
RA210_u50194	benB	benB-xylY, benzoate/toluate 1,2-dioxygenase subunit beta
RA210_u50193	xylZ	benC-xylZ, benzoate/toluate 1,2-dioxygenase reductase component
RA210_u50192	xylL	benD-xylL, dihydroxycyclohexadiene carboxylate dehydrogenase
RA210_u50196	catA	catA, catechol 1,2-dioxygenase
RA210_u20512		carboxymethylenebutenolidase
RA210_u50204	tfdD	catB, muconate cycloisomerase
RA210_u70222	nthA	nthA, nitrile hydratase subunit alpha
RA210_u70221		nthB, nitrile hydratase subunit beta
Chloroalkane and chloroalkene degradation
RA210_u10655	frmA	frmA, ADH5, adhC, S-(hydroxymethyl)glutathione dehydrogenase / alcohol dehydrogenase
RA210_u150071		ALDH, aldehyde dehydrogenase (NAD+)
RA210_u190022	nifK	nifK, nitrogenase molybdenum-iron protein beta chain
RA210_u190020	nifH	nifH, nitrogenase iron protein NifH
RA210_u190021	nifD	nifD, nitrogenase molybdenum-iron protein alpha chain
RA210_u70081	exaA	exaA, alcohol dehydrogenase (cytochrome c)
RA210_u70133		exaA, alcohol dehydrogenase (cytochrome c)
RA210_u220009		exaA, alcohol dehydrogenase (cytochrome c)
RA210_u30045		2-haloacid dehalogenase
RA210_u30149		2-haloacid dehalogenase
Chlorocyclohexane and chlorobenzene degradation
RA210_u50196	catA	catA, catechol 1,2-dioxygenase
RA210_u20512		carboxymethylenebutenolidase
RA210_u50204	tfdD	catB, muconate cycloisomerase
RA210_u30045		2-haloacid dehalogenase
RA210_u30149		2-haloacid dehalogenase
Toluene degradation
RA210_u50196	catA	catA, catechol 1,2-dioxygenase
RA210_u50204	tfdD	catB, muconate cycloisomerase
RA210_u20512		carboxymethylenebutenolidase
Xylene degradation
RA210_u50195	benA	benA-xylX, benzoate/toluate 1,2-dioxygenase subunit alpha
RA210_u50194	benB	benB-xylY, benzoate/toluate 1,2-dioxygenase subunit beta
RA210_u50193	xylZ	benC-xylZ, benzoate/toluate 1,2-dioxygenase reductase component
RA210_u50192	xylL	benD-xylL, dihydroxycyclohexadiene carboxylate dehydrogenase
Nitrotoluene degradation
RA210_u10143	nemA	nemA, N-ethylmaleimide reductase
RA210_u80098	hyaB	hyaB, hybC, hydrogenase large subunit
RA210_u80097	hyaA	hyaA, hybO, hydrogenase small subunit
RA210_u80106		hupV, uptake hydrogenase large subunit
RA210_u120054	porA	porA, pyruvate ferredoxin oxidoreductase alpha subunit
RA210_u120055	porB	porB, pyruvate ferredoxin oxidoreductase beta subunit
RA210_u120053	porC	porC, porG, pyruvate ferredoxin oxidoreductase gamma subunit
Ethylbenzene degradation
RA210_u20093	fadA	fadA, fadI, acetyl-CoA acyltransferase
RA210_u50200	paaE	fadA, fadI, acetyl-CoA acyltransferase
RA210_u150083	paaE	fadA, fadI, acetyl-CoA acyltransferase
Styrene degradation
RA210_u90075		FAH, fahA, fumarylacetoacetase
RA210_u120119		faaH, fumarylacetoacetate (FAA) hydrolase
RA210_u70222	nthA	nthA, nitrile hydratase subunit alpha
RA210_u70221		nthB, nitrile hydratase subunit beta
RA210_u10473		amiE, amidase
RA210_u140070	amiE	amiE, amidase
RA210_u90042	ydiF	pct, propionate CoA-transferase
Atrazine degradation
RA210_u110065	atzE	atzE, 1-carboxybiuret hydrolase
RA210_u110067	atzF	atzF, allophanate hydrolase
RA210_u110058		biuH, biuret amidohydrolase
RA210_u110060		biuH, biuret amidohydrolase
RA210_u130047	ureC	ureC, urease subunit alpha
RA210_u130046	ureB	ureB, urease subunit beta
RA210_u130045	ureA	ureA, urease subunit gamma
Caprolactam degradation
RA210_u260003		gnl, RGN, gluconolactonase
RA210_u300008		gnl, RGN, gluconolactonase
RA210_u150085	yngJ	DCAA, acyl-CoA dehydrogenase
RA210_u200031	paaF	paaF, echA, enoyl-CoA hydratase
Naphthalene degradation
RA210_u10655	frmA	frmA, ADH5, adhC, S-(hydroxymethyl)glutathione dehydrogenase / alcohol dehydrogenase
