# Supplementary material for: Genome analysis of Pseudomonas sp. OF001 and Rubrivivax sp. A210 suggests multicopper oxidases catalyze manganese oxidation required for cylindrospermopsin transformation
Source: BMC Genomics. 2021 Jun 22;22:464. doi: 10.1186/s12864-021-07766-0 (PMC8218464; doi:10.1186/s12864-021-07766-0)
Supplement: Supplementary file 1 — Additional file 1: Fig. S1. Phylogenetic tree based on 16S rDNA sequences and whole genome sequences including strain OF001 sequence. Tree inferred with FastME 2.1.6.1 [129] from GBDP distances calculated from a) 16S rDNA gene sequences and b) genome sequences. The branch lengths are scaled in terms of GBDP distance formula d5. The numbers above branches are GBDP pseudo-bootstrap support values > 60% from 100 replications, with an average branch support of a) 68.8% and b) 92.5%. Tree was rooted at the midpoint [163]. Bold text represent the sequences generated in the present work. Scale bar represent sequence divergence. Fig. S2. Phylogenetic tree based on 16S rDNA sequences and whole genome sequences including strain A210 sequence. Tree inferred with FastME 2.1.6.1 [129] from GBDP distances calculated from a) 16S rDNA gene sequences and b) genome sequences. The branch lengths are scaled in terms of GBDP distance formula d5. The numbers above branches are GBDP pseudo-bootstrap support values > 60% from 100 replications, with an average branch support of a) 76.8% and b) 83.4%. Tree was rooted at the midpoint [163]. Bold text represent the sequences generated in the present work. Scale bar represent sequence divergence. Fig. S3. Pan- and core genome overview. Venn diagram shows the number of shared and specific Microscope gene families (MICFAM) a) among Pseudomonas sp. OF001 and the members of the Pseudomonas_K group, and b) among Rubrivivax sp. A210 and the members of the Rubrivivax genus. MICFAM grouping was based on 50% amino acid identity cut-off and at least 80% amino-acid alignment coverage. Fig. S4. Pan- and core- genome sizes estimated evolution. a, c) Number of MICFAM families in the pan-genome size by the number of genomes, and b, d) number of MICFAM families in the core-genome by the number of genomes. a, b) Including Pseudomonas sp. OF001, and c, d) including Rubrivivax sp. A210. Fig. S5. Maximum Likelihood phylogenetic tree based on multicopper oxidases s [file 12864_2021_7766_MOESM1_ESM.zip › Table_S8.xlsx]

## Sheet: OF001
Table S8. Genomic islands identified within Pseudomonas sp. OF001 genome sequence
Island start	Island end	Length	Method	Gene ID	Locus	Gene start	Gene end	Strand	Product
288899	293120	4221	Integrated		OF001_u10273	288899	289078	1	Type IV pilin PilA
288899	293120	4221	Integrated		OF001_u10274	289170	289979	1	membrane protein of unknown function
288899	293120	4221	Integrated		OF001_u10275	289982	290821	1	conserved protein of unknown function
288899	293120	4221	Integrated		OF001_u10276	290818	291726	1	ABC transporter ATP-binding protein
288899	293120	4221	Integrated		OF001_u10277	291814	292296	1	Phosphate-starvation-inducible protein PsiE
288899	293120	4221	Integrated		OF001_u10278	292357	292611	1	Type II toxin-antitoxin system HicA family toxin
288899	293120	4221	Integrated		OF001_u10279	292608	292940	1	Type II toxin-antitoxin system HicB family antitoxin
288899	293120	4221	Integrated		OF001_u10280	292770	293120	-1	protein of unknown function
288899	293120	4221	Integrated		OF001_u10281	292963	293424	-1	Multidrug transporter
493898	500575	6677	Integrated		OF001_u10494	493898	494062	-1	protein of unknown function
493898	500575	6677	Integrated		OF001_u10495	493981	494313	1	protein of unknown function
493898	500575	6677	Integrated		OF001_u10496	494471	495934	-1	HNHc domain-containing protein
493898	500575	6677	Integrated		OF001_u10497	495876	496175	1	protein of unknown function
493898	500575	6677	Integrated		OF001_u10498	496109	497935	-1	AAA_15 domain-containing protein
493898	500575	6677	Integrated		OF001_u10499	496676	496741	1	protein of unknown function
493898	500575	6677	Integrated		OF001_u10500	497165	497323	1	protein of unknown function
493898	500575	6677	Integrated		OF001_u10501	497989	498084	-1	protein of unknown function
493898	500575	6677	Integrated		OF001_u10502	498161	498497	1	protein of unknown function
493898	500575	6677	Integrated		OF001_u20001	498598	498778	-1	protein of unknown function
493898	500575	6677	Integrated		OF001_u20002	499112	499270	1	protein of unknown function
493898	500575	6677	Integrated		OF001_u20003	499270	499374	1	protein of unknown function
493898	500575	6677	Integrated		OF001_u20004	499410	499472	-1	protein of unknown function
493898	500575	6677	Integrated		OF001_u20005	499581	499877	-1	protein of unknown function
493898	500575	6677	Integrated		OF001_u20006	499595	499675	-1	protein of unknown function
493898	500575	6677	Integrated		OF001_u20007	499890	500270	-1	protein of unknown function
493898	500575	6677	Integrated		OF001_u20008	500240	500401	-1	protein of unknown function
493898	500575	6677	Integrated		OF001_u20009	500276	500575	1	protein of unknown function
533705	541078	7373	Integrated		OF001_u20052	533705	534145	-1	conserved protein of unknown function
533705	541078	7373	Integrated		OF001_u20053	534154	534660	-1	conserved protein of unknown function
533705	541078	7373	Integrated		OF001_u20054	534184	534684	1	protein of unknown function
533705	541078	7373	Integrated		OF001_u20055	534827	535051	-1	protein of unknown function
533705	541078	7373	Integrated		OF001_u20056	536259	536747	1	conserved protein of unknown function
533705	541078	7373	Integrated		OF001_u20057	536740	536943	1	DksA C4-type domain-containing protein
533705	541078	7373	Integrated		OF001_u20058	536940	539645	1	Prim-Pol domain-containing protein
533705	541078	7373	Integrated		OF001_u20059	539642	539983	1	conserved protein of unknown function
533705	541078	7373	Integrated		OF001_u20060	539976	540500	1	conserved protein of unknown function
533705	541078	7373	Integrated		OF001_u20061	540746	541078	1	conserved membrane protein of unknown function
557147	561847	4700	Integrated		OF001_u20081	557147	557596	1	conserved protein of unknown function
557147	561847	4700	Integrated		OF001_u20082	557593	559341	1	protein of unknown function
557147	561847	4700	Integrated		OF001_u20083	559351	560619	1	protein of unknown function
557147	561847	4700	Integrated		OF001_u20084	560616	561587	1	protein of unknown function
557147	561847	4700	Integrated		OF001_u20085	561200	561847	1	protein of unknown function
557147	561847	4700	Integrated		OF001_u20086	561645	562187	1	Putative chitinase
695172	699998	4826	Integrated		OF001_u20215	695172	695315	1	protein of unknown function
695172	699998	4826	Integrated		OF001_u20216	695505	696725	1	Integrase
695172	699998	4826	Integrated		OF001_u20217	696703	696924	-1	protein of unknown function
695172	699998	4826	Integrated		OF001_u20218	696991	697239	-1	protein of unknown function
695172	699998	4826	Integrated		OF001_u20219	697236	697430	-1	protein of unknown function
695172	699998	4826	Integrated		OF001_u20220	697427	697702	-1	protein of unknown function
695172	699998	4826	Integrated		OF001_u20221	697706	697909	-1	protein of unknown function
695172	699998	4826	Integrated		OF001_u20222	697848	698540	-1	conserved protein of unknown function
695172	699998	4826	Integrated		OF001_u20223	698542	698868	-1	protein of unknown function
695172	699998	4826	Integrated		OF001_u20224	698888	699088	-1	protein of unknown function
695172	699998	4826	Integrated		OF001_u20225	699075	699590	-1	conserved protein of unknown function
695172	699998	4826	Integrated		OF001_u20226	699587	699967	-1	Dihydrofolate reductase
695172	699998	4826	Integrated		OF001_u20227	699639	699998	-1	protein of unknown function
695505	765964	70459	Integrated		OF001_u20216	695505	696725	1	Integrase
695505	765964	70459	Integrated		OF001_u20217	696703	696924	-1	protein of unknown function
695505	765964	70459	Integrated		OF001_u20218	696991	697239	-1	protein of unknown function
695505	765964	70459	Integrated		OF001_u20219	697236	697430	-1	protein of unknown function
695505	765964	70459	Integrated		OF001_u20220	697427	697702	-1	protein of unknown function
695505	765964	70459	Integrated		OF001_u20221	697706	697909	-1	protein of unknown function
695505	765964	70459	Integrated		OF001_u20222	697848	698540	-1	conserved protein of unknown function
695505	765964	70459	Integrated		OF001_u20223	698542	698868	-1	protein of unknown function
695505	765964	70459	Integrated		OF001_u20224	698888	699088	-1	protein of unknown function
695505	765964	70459	Integrated		OF001_u20225	699075	699590	-1	conserved protein of unknown function
695505	765964	70459	Integrated		OF001_u20226	699587	699967	-1	Dihydrofolate reductase
695505	765964	70459	Integrated		OF001_u20227	699639	699998	-1	protein of unknown function
695505	765964	70459	Integrated		OF001_u20228	700034	701782	-1	putative Ribonucleoside-diphosphate reductase
695505	765964	70459	Integrated		OF001_u20229	701772	702794	-1	conserved protein of unknown function
695505	765964	70459	Integrated		OF001_u20230	702856	703164	-1	protein of unknown function
695505	765964	70459	Integrated		OF001_u20231	703161	703436	-1	protein of unknown function
695505	765964	70459	Integrated		OF001_u20232	703433	703651	-1	protein of unknown function
695505	765964	70459	Integrated		OF001_u20233	703648	704073	-1	conserved protein of unknown function
695505	765964	70459	Integrated		OF001_u20234	704070	704513	-1	protein of unknown function
695505	765964	70459	Integrated		OF001_u20235	704515	704787	-1	protein of unknown function
695505	765964	70459	Integrated		OF001_u20236	704784	705899	-1	conserved membrane protein of unknown function
695505	765964	70459	Integrated		OF001_u20237	705896	706501	-1	protein of unknown function
695505	765964	70459	Integrated		OF001_u20238	706525	706839	-1	protein of unknown function
695505	765964	70459	Integrated		OF001_u20239	706845	707006	-1	protein of unknown function
695505	765964	70459	Integrated		OF001_u20240	707003	707311	-1	protein of unknown function
695505	765964	70459	Integrated		OF001_u20241	707317	707598	-1	conserved protein of unknown function
695505	765964	70459	Integrated		OF001_u20242	707595	707993	-1	protein of unknown function
695505	765964	70459	Integrated		OF001_u20243	708019	708663	-1	putative Antirestriction protein
695505	765964	70459	Integrated		OF001_u20244	708674	708979	-1	protein of unknown function
695505	765964	70459	Integrated		OF001_u20245	708994	709626	-1	conserved protein of unknown function
695505	765964	70459	Integrated		OF001_u20246	709623	709820	-1	protein of unknown function
695505	765964	70459	Integrated		OF001_u20247	709846	710265	-1	conserved protein of unknown function
695505	765964	70459	Integrated		OF001_u20248	710253	710549	-1	conserved protein of unknown function
695505	765964	70459	Integrated		OF001_u20249	710552	710815	-1	protein of unknown function
695505	765964	70459	Integrated		OF001_u20250	710812	710973	-1	protein of unknown function
695505	765964	70459	Integrated		OF001_u20251	710973	711296	-1	conserved protein of unknown function
695505	765964	70459	Integrated		OF001_u20252	711289	711582	-1	protein of unknown function
695505	765964	70459	Integrated	csrA	OF001_u20253	711582	711770	-1	pleiotropic regulatory protein for carbon source metabolism
695505	765964	70459	Integrated		OF001_u20254	711826	712344	-1	conserved protein of unknown function
695505	765964	70459	Integrated		OF001_u20255	712356	712769	-1	protein of unknown function
695505	765964	70459	Integrated		OF001_u20256	712773	713108	-1	protein of unknown function
695505	765964	70459	Integrated		OF001_u20257	713112	714026	-1	protein of unknown function
695505	765964	70459	Integrated		OF001_u20258	714026	714514	-1	conserved protein of unknown function
695505	765964	70459	Integrated		OF001_u20259	714516	715025	-1	conserved protein of unknown function
695505	765964	70459	Integrated		OF001_u20260	715025	715237	-1	protein of unknown function
695505	765964	70459	Integrated		OF001_u20261	715366	715791	-1	protein of unknown function
695505	765964	70459	Integrated		OF001_u20262	715788	717020	-1	protein of unknown function
695505	765964	70459	Integrated		OF001_u20263	716590	717060	-1	protein of unknown function
695505	765964	70459	Integrated		OF001_u20264	717095	717472	-1	protein of unknown function
695505	765964	70459	Integrated		OF001_u20265	717469	718353	-1	protein of unknown function
695505	765964	70459	Integrated		OF001_u20266	718846	718974	-1	protein of unknown function
695505	765964	70459	Integrated		OF001_u20267	719045	719365	-1	protein of unknown function
695505	765964	70459	Integrated		OF001_u20268	719436	719504	1	protein of unknown function
695505	765964	70459	Integrated		OF001_u20269	719575	720279	-1	protein of unknown function
695505	765964	70459	Integrated		OF001_u20270	720359	720784	-1	protein of unknown function
695505	765964	70459	Integrated		OF001_u20271	720938	721342	-1	protein of unknown function
695505	765964	70459	Integrated		OF001_u20272	721387	721659	-1	protein of unknown function
695505	765964	70459	Integrated		OF001_u20273	721875	722639	-1	protein of unknown function
695505	765964	70459	Integrated	hup	OF001_u20274	723659	723943	1	DNA-binding protein HU
695505	765964	70459	Integrated		OF001_u20275	724007	724534	1	protein of unknown function
695505	765964	70459	Integrated		OF001_u20276	724633	724857	1	protein of unknown function
695505	765964	70459	Integrated		OF001_u20277	724867	726612	1	conserved protein of unknown function
695505	765964	70459	Integrated		OF001_u20278	726743	728251	1	conserved protein of unknown function
695505	765964	70459	Integrated		OF001_u20279	728248	729636	1	protein of unknown function
695505	765964	70459	Integrated		OF001_u20280	729648	730103	1	conserved protein of unknown function
695505	765964	70459	Integrated		OF001_u20281	730159	731337	1	conserved protein of unknown function
695505	765964	70459	Integrated		OF001_u20282	731383	731595	1	protein of unknown function
695505	765964	70459	Integrated		OF001_u20283	731599	732045	1	protein of unknown function
695505	765964	70459	Integrated		OF001_u20284	732045	732956	1	protein of unknown function
695505	765964	70459	Integrated		OF001_u20285	732956	733570	1	protein of unknown function
695505	765964	70459	Integrated		OF001_u20286	733567	734010	1	protein of unknown function
695505	765964	70459	Integrated		OF001_u20287	734012	735049	1	protein of unknown function
695505	765964	70459	Integrated		OF001_u20288	735141	735563	1	conserved protein of unknown function
695505	765964	70459	Integrated		OF001_u20289	735593	735925	1	protein of unknown function
695505	765964	70459	Integrated		OF001_u20290	735931	741708	1	protein of unknown function
695505	765964	70459	Integrated		OF001_u20291	741711	742058	1	putative Phage-related protein
695505	765964	70459	Integrated		OF001_u20292	742110	742814	1	Phage minor tail protein L
695505	765964	70459	Integrated		OF001_u20293	742816	743538	1	Phage tail assembly protein #Phage tail assembly protein K
695505	765964	70459	Integrated		OF001_u20294	743535	744131	1	Phage-related protein, tail component
695505	765964	70459	Integrated		OF001_u20295	744128	748246	1	protein of unknown function
695505	765964	70459	Integrated		OF001_u20296	748288	749703	1	conserved protein of unknown function
695505	765964	70459	Integrated		OF001_u20297	749748	750956	1	protein of unknown function
695505	765964	70459	Integrated		OF001_u20298	750956	755881	1	protein of unknown function
695505	765964	70459	Integrated		OF001_u20299	755878	756219	1	protein of unknown function
695505	765964	70459	Integrated		OF001_u20300	756203	756784	1	protein of unknown function
695505	765964	70459	Integrated		OF001_u20301	756781	757035	1	Pseudouridine synthase
695505	765964	70459	Integrated		OF001_u20302	757212	757556	1	Transglutaminase-like cysteine proteinase BTLCP
695505	765964	70459	Integrated		OF001_u20303	757588	758052	1	Phage endolysin
695505	765964	70459	Integrated		OF001_u20304	758049	758372	1	membrane protein of unknown function
695505	765964	70459	Integrated		OF001_u20305	758359	758700	1	protein of unknown function
695505	765964	70459	Integrated		OF001_u20306	758691	758924	-1	protein of unknown function
695505	765964	70459	Integrated	dut	OF001_u20307	758924	759370	-1	Deoxyuridine 5'-triphosphate nucleotidohydrolase
695505	765964	70459	Integrated		OF001_u20308	759372	761576	-1	protein of unknown function
695505	765964	70459	Integrated		OF001_u20309	761573	761734	-1	protein of unknown function
695505	765964	70459	Integrated		OF001_u20310	761731	762789	-1	protein of unknown function
695505	765964	70459	Integrated		OF001_u20311	763004	763120	-1	protein of unknown function
695505	765964	70459	Integrated		OF001_u20312	763102	763230	-1	protein of unknown function
695505	765964	70459	Integrated		OF001_u20313	763227	764351	-1	conserved protein of unknown function
695505	765964	70459	Integrated		OF001_u20314	764373	764894	-1	protein of unknown function
695505	765964	70459	Integrated		OF001_u20315	764896	765216	-1	protein of unknown function
695505	765964	70459	Integrated		OF001_u20316	765216	765755	-1	putative (Deoxy)nucleoside-phosphate kinase
695505	765964	70459	Integrated		OF001_u20317	765752	765964	-1	protein of unknown function
695505	765964	70459	Integrated		OF001_u20318	765961	766665	-1	putative Exonuclease domain-containing protein
741711	748246	6535	Integrated		OF001_u20291	741711	742058	1	putative Phage-related protein
741711	748246	6535	Integrated		OF001_u20292	742110	742814	1	Phage minor tail protein L
741711	748246	6535	Integrated		OF001_u20293	742816	743538	1	Phage tail assembly protein #Phage tail assembly protein K
741711	748246	6535	Integrated		OF001_u20294	743535	744131	1	Phage-related protein, tail component
741711	748246	6535	Integrated		OF001_u20295	744128	748246	1	protein of unknown function
772319	801171	28852	Integrated		OF001_u20325	772319	772531	-1	protein of unknown function
772319	801171	28852	Integrated		OF001_u20326	772528	772971	-1	Tellurite resistance protein TerB
772319	801171	28852	Integrated		OF001_u20327	773046	773798	-1	protein of unknown function
772319	801171	28852	Integrated		OF001_u20328	773919	775565	-1	conserved protein of unknown function
772319	801171	28852	Integrated		OF001_u20329	775555	775782	-1	conserved protein of unknown function
772319	801171	28852	Integrated		OF001_u20330	775787	778612	-1	protein of unknown function
772319	801171	28852	Integrated		OF001_u20331	778623	778868	-1	protein of unknown function
772319	801171	28852	Integrated		OF001_u20332	778883	779188	-1	protein of unknown function
772319	801171	28852	Integrated		OF001_u20333	779185	780492	-1	putative DNA helicase
772319	801171	28852	Integrated		OF001_u20334	780586	780921	-1	protein of unknown function
772319	801171	28852	Integrated		OF001_u20335	780931	781245	-1	conserved protein of unknown function
772319	801171	28852	Integrated		OF001_u20336	781245	781472	-1	protein of unknown function
772319	801171	28852	Integrated		OF001_u20337	781566	782183	-1	protein of unknown function
772319	801171	28852	Integrated		OF001_u20338	782309	782572	-1	protein of unknown function
772319	801171	28852	Integrated		OF001_u20339	782569	782757	-1	protein of unknown function
772319	801171	28852	Integrated		OF001_u20340	782818	783204	1	Bacteriohemerythrin
772319	801171	28852	Integrated		OF001_u20341	783341	783592	-1	conserved protein of unknown function
772319	801171	28852	Integrated		OF001_u20342	783732	785117	1	Diguanylate cyclase
772319	801171	28852	Integrated		OF001_u20343	785121	786425	1	Glycosyltransferase family 2 protein
772319	801171	28852	Integrated		OF001_u20344	786426	788480	1	Outer membrane protein TolC
772319	801171	28852	Integrated		OF001_u20345	788491	789513	1	HlyD family efflux transporter periplasmic adaptor subunit
772319	801171	28852	Integrated	tyrB	OF001_u20346	789712	790908	-1	tyrosine aminotransferase, tyrosine-repressible, PLP-dependent
772319	801171	28852	Integrated		OF001_u20347	790905	791132	-1	protein of unknown function
772319	801171	28852	Integrated	uvrB	OF001_u20348	791133	793148	1	excinulease of nucleotide excision repair, DNA damage recognition component
772319	801171	28852	Integrated	ydcO	OF001_u20349	793219	794406	-1	putative benzoate transporter
772319	801171	28852	Integrated	ydcN	OF001_u20350	794510	795070	1	putative DNA-binding transcriptional regulator
772319	801171	28852	Integrated		OF001_u20351	795240	796454	1	conserved protein of unknown function
772319	801171	28852	Integrated		OF001_u20352	796430	796780	1	protein of unknown function
772319	801171	28852	Integrated		OF001_u20353	796941	797171	-1	protein of unknown function
772319	801171	28852	Integrated		OF001_u20354	797320	797616	1	protein of unknown function
772319	801171	28852	Integrated		OF001_u20355	797619	798263	1	conserved protein of unknown function
772319	801171	28852	Integrated		OF001_u20356	798538	799917	1	conserved protein of unknown function
772319	801171	28852	Integrated		OF001_u20357	799847	800128	1	protein of unknown function
772319	801171	28852	Integrated		OF001_u20358	799914	800243	1	protein of unknown function
772319	801171	28852	Integrated		OF001_u20359	800245	800679	1	protein of unknown function
772319	801171	28852	Integrated		OF001_u20360	800676	800906	1	protein of unknown function
772319	801171	28852	Integrated		OF001_u20361	800959	801171	-1	protein of unknown function
772319	801171	28852	Integrated		OF001_u20362	801158	801616	-1	protein of unknown function
794510	802863	8353	Integrated	ydcN	OF001_u20350	794510	795070	1	putative DNA-binding transcriptional regulator
794510	802863	8353	Integrated		OF001_u20351	795240	796454	1	conserved protein of unknown function
794510	802863	8353	Integrated		OF001_u20352	796430	796780	1	protein of unknown function
794510	802863	8353	Integrated		OF001_u20353	796941	797171	-1	protein of unknown function
794510	802863	8353	Integrated		OF001_u20354	797320	797616	1	protein of unknown function
794510	802863	8353	Integrated		OF001_u20355	797619	798263	1	conserved protein of unknown function
794510	802863	8353	Integrated		OF001_u20356	798538	799917	1	conserved protein of unknown function
794510	802863	8353	Integrated		OF001_u20357	799847	800128	1	protein of unknown function
794510	802863	8353	Integrated		OF001_u20358	799914	800243	1	protein of unknown function
794510	802863	8353	Integrated		OF001_u20359	800245	800679	1	protein of unknown function
794510	802863	8353	Integrated		OF001_u20360	800676	800906	1	protein of unknown function
794510	802863	8353	Integrated		OF001_u20361	800959	801171	-1	protein of unknown function
794510	802863	8353	Integrated		OF001_u20362	801158	801616	-1	protein of unknown function
794510	802863	8353	Integrated		OF001_u20363	801613	801912	-1	protein of unknown function
794510	802863	8353	Integrated		OF001_u20364	801916	802863	-1	protein of unknown function
961197	966573	5376	Integrated		OF001_u30085	961197	961622	1	ChlD component of cobalt chelatase involved in B12 biosynthesis
961197	966573	5376	Integrated		OF001_u30086	961619	962107	1	protein of unknown function
961197	966573	5376	Integrated		OF001_u30087	962083	962733	1	ABC-type Co2+ transport system, permease component
961197	966573	5376	Integrated		OF001_u30088	962863	963327	-1	conserved protein of unknown function
961197	966573	5376	Integrated		OF001_u30089	963214	963531	1	protein of unknown function
961197	966573	5376	Integrated		OF001_u30090	965327	965455	1	protein of unknown function
961197	966573	5376	Integrated		OF001_u30091	965608	965874	-1	protein of unknown function
961197	966573	5376	Integrated		OF001_u30092	966493	966573	-1	protein of unknown function
1009650	1015000	5350	Integrated		OF001_u30126	1009650	1010069	-1	MerR family transcriptional regulator
1009650	1015000	5350	Integrated		OF001_u30127	1010299	1010883	1	NAD(P)H-dependent oxidoreductase
1009650	1015000	5350	Integrated		OF001_u30128	1010807	1011373	-1	protein of unknown function
1009650	1015000	5350	Integrated		OF001_u30129	1011440	1011919	-1	VOC family protein
1009650	1015000	5350	Integrated		OF001_u30130	1012186	1014882	1	Putative metal-dependent phosphoesterase TrpH
1009650	1015000	5350	Integrated		OF001_u30131	1012510	1012629	-1	protein of unknown function
1009650	1015000	5350	Integrated		OF001_u30132	1014411	1014548	-1	protein of unknown function
1009650	1015000	5350	Integrated		OF001_u30133	1014752	1015000	-1	conserved protein of unknown function
1088285	1097317	9032	Integrated		OF001_u30204	1088285	1088530	1	StbD replicon stabilization protein (antitoxin to StbE)
1088285	1097317	9032	Integrated	relE	OF001_u30205	1088520	1088801	1	toxin of the RelE-RelB toxin-antitoxin system; Qin prophage
1088285	1097317	9032	Integrated		OF001_u30206	1088904	1089632	-1	conserved protein of unknown function
1088285	1097317	9032	Integrated		OF001_u30207	1089699	1089815	-1	protein of unknown function
1088285	1097317	9032	Integrated		OF001_u30208	1089779	1091416	-1	Reverse transcriptase domain-containing protein
1088285	1097317	9032	Integrated		OF001_u30209	1089878	1089952	1	protein of unknown function
1088285	1097317	9032	Integrated		OF001_u30210	1090463	1090597	1	protein of unknown function
1088285	1097317	9032	Integrated		OF001_u30211	1090628	1090738	1	protein of unknown function
1088285	1097317	9032	Integrated		OF001_u30212	1091165	1091242	1	protein of unknown function
1088285	1097317	9032	Integrated		OF001_u30213	1091751	1091831	1	protein of unknown function
1088285	1097317	9032	Integrated	dmpC	OF001_u30214	1091938	1093398	1	2-hydroxymuconic semialdehyde dehydrogenase
1088285	1097317	9032	Integrated	mhpD	OF001_u30215	1093531	1094328	1	2-keto-4-pentenoate hydratase
1088285	1097317	9032	Integrated	dmpH	OF001_u30216	1094325	1095128	1	4-oxalocrotonate decarboxylase
1088285	1097317	9032	Integrated		OF001_u30217	1095148	1095357	1	4-oxalocrotonate tautomerase
1088285	1097317	9032	Integrated	mhpF	OF001_u30218	1095354	1096268	1	acetaldehyde-CoA dehydrogenase II, NAD-binding
1088285	1097317	9032	Integrated	mhpE	OF001_u30219	1096268	1097317	1	4-hyroxy-2-oxovalerate/4-hydroxy-2-oxopentanoic acid aldolase, class I
1171136	1186682	15546	Integrated		OF001_u30288	1171136	1171495	-1	conserved protein of unknown function
1171136	1186682	15546	Integrated		OF001_u30289	1171500	1172501	-1	protein of unknown function
1171136	1186682	15546	Integrated		OF001_u30290	1172498	1172752	-1	protein of unknown function
1171136	1186682	15546	Integrated		OF001_u30291	1172830	1173960	-1	conserved protein of unknown function
1171136	1186682	15546	Integrated		OF001_u30292	1173970	1175778	-1	conserved protein of unknown function
1171136	1186682	15546	Integrated		OF001_u30293	1175775	1176227	-1	conserved protein of unknown function
1171136	1186682	15546	Integrated		OF001_u30294	1176229	1177950	-1	conserved protein of unknown function
1171136	1186682	15546	Integrated		OF001_u30295	1177950	1178453	-1	conserved protein of unknown function
1171136	1186682	15546	Integrated		OF001_u30296	1178473	1178988	-1	DNA-binding protein
1171136	1186682	15546	Integrated		OF001_u30297	1179162	1180607	-1	protein of unknown function
1171136	1186682	15546	Integrated		OF001_u30298	1180811	1180872	1	protein of unknown function
1171136	1186682	15546	Integrated		OF001_u40001	1181023	1181604	1	protein of unknown function
1171136	1186682	15546	Integrated		OF001_u40002	1181637	1182530	-1	Iron(III) ABC transporter
1171136	1186682	15546	Integrated	fecE	OF001_u40003	1182543	1183310	-1	iron-dicitrate transporter subunit ; ATP-binding component of ABC superfamily; KpLE2 phage-like elem
1171136	1186682	15546	Integrated	btuC	OF001_u40004	1183310	1184347	-1	vitamin B12 transporter subunit: membrane component of ABC superfamily
1171136	1186682	15546	Integrated		OF001_u40005	1184473	1184796	1	Rieske (2Fe-2S) protein
1171136	1186682	15546	Integrated	sfsA	OF001_u40006	1184804	1185511	-1	putative regulator
1171136	1186682	15546	Integrated		OF001_u40007	1185501	1186682	-1	Aminotransferase
1497846	1502324	4478	Integrated		OF001_u50029	1497846	1499786	-1	conserved protein of unknown function
1497846	1502324	4478	Integrated		OF001_u50030	1498083	1498196	1	protein of unknown function
1497846	1502324	4478	Integrated		OF001_u50031	1499783	1500268	-1	conserved protein of unknown function
1497846	1502324	4478	Integrated		OF001_u50032	1500272	1501483	-1	Dihydrodipicolinate synthase
1497846	1502324	4478	Integrated		OF001_u50033	1501563	1502324	1	protein of unknown function
1653020	1665338	12318	Integrated		OF001_u60018	1653020	1654849	-1	Abortive phage infection protein
1653020	1665338	12318	Integrated		OF001_u60019	1654851	1655864	-1	conserved protein of unknown function
1653020	1665338	12318	Integrated		OF001_u60020	1655848	1658697	-1	Z1 domain-containing protein
1653020	1665338	12318	Integrated		OF001_u60021	1658474	1659079	1	protein of unknown function
1653020	1665338	12318	Integrated		OF001_u60022	1658723	1660225	-1	conserved protein of unknown function
1653020	1665338	12318	Integrated		OF001_u60023	1659107	1659766	1	protein of unknown function
1653020	1665338	12318	Integrated		OF001_u60024	1660215	1661858	-1	putative DNA (cytosine-5-)-methyltransferase
1653020	1665338	12318	Integrated		OF001_u60025	1662207	1662362	1	protein of unknown function
1653020	1665338	12318	Integrated		OF001_u60026	1662329	1662514	1	protein of unknown function
1653020	1665338	12318	Integrated		OF001_u60027	1662359	1664083	-1	conserved protein of unknown function
1653020	1665338	12318	Integrated		OF001_u60028	1664301	1664852	1	conserved protein of unknown function
1653020	1665338	12318	Integrated		OF001_u60029	1665210	1665338	1	protein of unknown function
1793413	1797611	4198	Integrated		OF001_u60146	1793413	1794546	1	Shufflon-specific DNA recombinase
1793413	1797611	4198	Integrated		OF001_u60147	1794554	1794835	-1	Pyocin activator protein PrtN
1793413	1797611	4198	Integrated		OF001_u60148	1794978	1795127	-1	protein of unknown function
1793413	1797611	4198	Integrated		OF001_u60149	1795106	1795579	-1	protein of unknown function
1793413	1797611	4198	Integrated		OF001_u60150	1795324	1795968	1	protein of unknown function
1793413	1797611	4198	Integrated		OF001_u60151	1795965	1796171	1	protein of unknown function
1793413	1797611	4198	Integrated		OF001_u60152	1796813	1796911	-1	protein of unknown function
1793413	1797611	4198	Integrated		OF001_u70001	1797051	1797155	1	protein of unknown function
1793413	1797611	4198	Integrated		OF001_u70002	1797366	1797611	-1	protein of unknown function
1920803	1971748	50945	Integrated	rpmD	OF001_u70127	1920803	1920985	-1	50S ribosomal subunit protein L30
1920803	1971748	50945	Integrated	rpsE	OF001_u70128	1920988	1921488	-1	30S ribosomal subunit protein S5
1920803	1971748	50945	Integrated	rplR	OF001_u70129	1921492	1921842	-1	50S ribosomal subunit protein L18
1920803	1971748	50945	Integrated	rplF	OF001_u70130	1921853	1922386	-1	50S ribosomal subunit protein L6
1920803	1971748	50945	Integrated	rpsH	OF001_u70131	1922399	1922791	-1	30S ribosomal subunit protein S8
1920803	1971748	50945	Integrated		OF001_u70132	1922745	1922852	-1	protein of unknown function
1920803	1971748	50945	Integrated	rpsN	OF001_u70133	1922970	1923275	-1	30S ribosomal subunit protein S14
1920803	1971748	50945	Integrated	rplE	OF001_u70134	1923289	1923828	-1	50S ribosomal subunit protein L5
1920803	1971748	50945	Integrated	rplX	OF001_u70135	1923848	1924162	-1	50S ribosomal subunit protein L24
1920803	1971748	50945	Integrated	rplN	OF001_u70136	1924175	1924543	-1	50S ribosomal subunit protein L14
1920803	1971748	50945	Integrated	rpsQ	OF001_u70137	1924566	1924832	-1	30S ribosomal subunit protein S17
1920803	1971748	50945	Integrated	rpmC	OF001_u70138	1924835	1925026	-1	50S ribosomal subunit protein L29
1920803	1971748	50945	Integrated	rplP	OF001_u70139	1925026	1925439	-1	50S ribosomal subunit protein L16
1920803	1971748	50945	Integrated	rpsC	OF001_u70140	1925454	1926140	-1	30S ribosomal subunit protein S3
1920803	1971748	50945	Integrated	rplV	OF001_u70141	1926154	1926486	-1	50S ribosomal subunit protein L22
1920803	1971748	50945	Integrated	rpsS	OF001_u70142	1926498	1926773	-1	30S ribosomal subunit protein S19
1920803	1971748	50945	Integrated	rplB	OF001_u70143	1926791	1927612	-1	50S ribosomal subunit protein L2
1920803	1971748	50945	Integrated	rplW	OF001_u70144	1927627	1927929	-1	50S ribosomal subunit protein L23
1920803	1971748	50945	Integrated	rplD	OF001_u70145	1927926	1928528	-1	50S ribosomal subunit protein L4
1920803	1971748	50945	Integrated	rplC	OF001_u70146	1928544	1929173	-1	50S ribosomal subunit protein L3
1920803	1971748	50945	Integrated	rpsJ	OF001_u70147	1929261	1929572	-1	30S ribosomal subunit protein S10
1920803	1971748	50945	Integrated	tufA	OF001_u70148	1929727	1930920	-1	protein chain elongation factor EF-Tu (duplicate of tufB)
1920803	1971748	50945	Integrated	fusA	OF001_u70149	1930951	1933071	-1	protein chain elongation factor EF-G, GTP-binding
1920803	1971748	50945	Integrated	rpsG	OF001_u70150	1933102	1933572	-1	30S ribosomal subunit protein S7
1920803	1971748	50945	Integrated	rpsL	OF001_u70151	1933658	1934029	-1	30S ribosomal subunit protein S12
1920803	1971748	50945	Integrated	rpoC	OF001_u70152	1934171	1938376	-1	RNA polymerase, beta prime subunit
1920803	1971748	50945	Integrated	rpoB	OF001_u70153	1938436	1942512	-1	RNA polymerase, beta subunit
1920803	1971748	50945	Integrated		OF001_u70154	1942493	1942687	-1	conserved protein of unknown function
1920803	1971748	50945	Integrated	rplL	OF001_u70155	1942734	1943102	-1	50S ribosomal subunit protein L7/L12
1920803	1971748	50945	Integrated	rplJ	OF001_u70156	1943179	1943679	-1	50S ribosomal subunit protein L10
1920803	1971748	50945	Integrated	rplA	OF001_u70157	1943876	1944574	-1	50S ribosomal subunit protein L1
1920803	1971748	50945	Integrated	rplK	OF001_u70158	1944574	1945005	-1	50S ribosomal subunit protein L11
1920803	1971748	50945	Integrated	nusG	OF001_u70159	1945121	1945600	-1	transcription termination factor
1920803	1971748	50945	Integrated	secE	OF001_u70160	1945664	1946032	-1	preprotein translocase membrane subunit
1920803	1971748	50945	Integrated		OF001_u70161	1946201	1947121	-1	Translation elongation factor Tu
1920803	1971748	50945	Integrated		OF001_u80001	1947360	1947424	-1	protein of unknown function
1920803	1971748	50945	Integrated		OF001_u80002	1947786	1948448	1	Paraquat-inducible protein A
1920803	1971748	50945	Integrated		OF001_u80003	1948435	1949055	1	Paraquat-inducible protein A
1920803	1971748	50945	Integrated		OF001_u80004	1949048	1951330	1	Paraquat-inducible protein B
1920803	1971748	50945	Integrated	leuA	OF001_u80005	1951444	1952991	1	2-isopropylmalate synthase
1920803	1971748	50945	Integrated		OF001_u80006	1952988	1953785	1	conserved protein of unknown function
1920803	1971748	50945	Integrated	rimI	OF001_u80007	1953782	1954234	1	[Ribosomal protein S18]-alanine N-acetyltransferase
1920803	1971748	50945	Integrated		OF001_u80008	1954302	1955627	1	FAD-dependent oxidoreductase
1920803	1971748	50945	Integrated		OF001_u80009	1955779	1956696	1	DMT family transporter
1920803	1971748	50945	Integrated		OF001_u80010	1956678	1957157	-1	conserved exported protein of unknown function
1920803	1971748	50945	Integrated		OF001_u80011	1957147	1957461	-1	protein of unknown function
1920803	1971748	50945	Integrated		OF001_u80012	1958754	1959311	-1	Resolvase
1920803	1971748	50945	Integrated		OF001_u80013	1959345	1959626	-1	protein of unknown function
1920803	1971748	50945	Integrated		OF001_u80014	1959896	1960564	-1	conserved protein of unknown function
1920803	1971748	50945	Integrated		OF001_u80015	1960639	1963602	-1	conserved protein of unknown function
1920803	1971748	50945	Integrated		OF001_u80016	1963599	1964108	-1	protein of unknown function
1920803	1971748	50945	Integrated		OF001_u80017	1964105	1964524	-1	conserved protein of unknown function
1920803	1971748	50945	Integrated		OF001_u80018	1964521	1964766	-1	conserved protein of unknown function
1920803	1971748	50945	Integrated		OF001_u80019	1964770	1965108	-1	conserved protein of unknown function
1920803	1971748	50945	Integrated		OF001_u80020	1965105	1965371	-1	protein of unknown function
1920803	1971748	50945	Integrated		OF001_u80021	1965368	1965598	-1	conserved protein of unknown function
1920803	1971748	50945	Integrated		OF001_u80022	1965595	1965912	-1	conserved protein of unknown function
1920803	1971748	50945	Integrated		OF001_u80023	1966298	1966648	-1	conserved protein of unknown function
1920803	1971748	50945	Integrated		OF001_u80024	1966648	1967361	-1	conserved protein of unknown function
1920803	1971748	50945	Integrated		OF001_u80025	1967319	1967681	-1	Transcriptional regulator, AlpA family
1920803	1971748	50945	Integrated		OF001_u80026	1968111	1968878	-1	conserved protein of unknown function
1920803	1971748	50945	Integrated		OF001_u80027	1968402	1968524	1	protein of unknown function
1920803	1971748	50945	Integrated		OF001_u80028	1968618	1968791	1	protein of unknown function
1920803	1971748	50945	Integrated		OF001_u80029	1969764	1971005	-1	putative Prophage integrase IntS
1920803	1971748	50945	Integrated		OF001_u80030	1971284	1971748	-1	protein of unknown function
1920803	1971748	50945	Integrated		OF001_u80031	1971388	1971879	-1	Lrp/AsnC family transcriptional regulator
2506850	2515107	8257	Integrated		OF001_u120001	2506850	2507029	1	protein of unknown function
2506850	2515107	8257	Integrated		OF001_u120002	2507270	2507485	1	protein of unknown function
2506850	2515107	8257	Integrated		OF001_u120003	2507624	2507818	-1	protein of unknown function
2506850	2515107	8257	Integrated		OF001_u120004	2507897	2509396	1	conserved protein of unknown function
2506850	2515107	8257	Integrated		OF001_u120005	2509399	2510151	1	conserved protein of unknown function
2506850	2515107	8257	Integrated		OF001_u120006	2510148	2513453	1	conserved protein of unknown function
2506850	2515107	8257	Integrated		OF001_u120007	2513437	2514579	1	conserved protein of unknown function
2506850	2515107	8257	Integrated		OF001_u120008	2514622	2515107	1	protein of unknown function
3307872	3314948	7076	Integrated		OF001_u180111	3307642	3307875	1	conserved protein of unknown function
3307872	3314948	7076	Integrated		OF001_u180112	3307872	3308171	-1	protein of unknown function
3307872	3314948	7076	Integrated		OF001_u180113	3308253	3308507	1	protein of unknown function
3307872	3314948	7076	Integrated		OF001_u180114	3308571	3308777	1	protein of unknown function
3307872	3314948	7076	Integrated		OF001_u180115	3308890	3309042	-1	protein of unknown function
3307872	3314948	7076	Integrated		OF001_u180116	3309508	3309795	1	protein of unknown function
3307872	3314948	7076	Integrated	cas	OF001_u180117	3310229	3310516	-1	CRISPR-associated endoribonuclease Cas2
3307872	3314948	7076	Integrated	cas1	OF001_u180118	3310527	3311567	-1	CRISPR-associated endonuclease Cas1 2
3307872	3314948	7076	Integrated		OF001_u180119	3311571	3312197	-1	CRISPR-associated RecB family exonuclease Cas4b
3307872	3314948	7076	Integrated	cas7c	OF001_u180120	3312214	3313098	-1	Type I-C CRISPR-associated protein Cas7/Csd2
3307872	3314948	7076	Integrated	cas8c	OF001_u180121	3313095	3314948	-1	Type I-C CRISPR-associated protein Cas8c/Csd1
3307872	3314948	7076	Integrated	cas5d	OF001_u180122	3314945	3315619	-1	CRISPR pre-crRNA endoribonuclease Cas5d
3347048	3356234	9186	Integrated		OF001_u190041	3347048	3348172	-1	Glycosyl transferase family 1
3347048	3356234	9186	Integrated		OF001_u190042	3349600	3349704	-1	protein of unknown function
3347048	3356234	9186	Integrated		OF001_u190043	3349722	3350729	-1	Glycosyltransferase family 4 protein
3347048	3356234	9186	Integrated		OF001_u190044	3350876	3351745	-1	conserved protein of unknown function
3347048	3356234	9186	Integrated		OF001_u190045	3351762	3351932	1	protein of unknown function
3347048	3356234	9186	Integrated		OF001_u190046	3352859	3353035	1	protein of unknown function
3347048	3356234	9186	Integrated		OF001_u190047	3352996	3353697	-1	HAD family hydrolase
3347048	3356234	9186	Integrated		OF001_u190048	3353015	3353089	-1	protein of unknown function
3347048	3356234	9186	Integrated		OF001_u190049	3353121	3353183	-1	protein of unknown function
3347048	3356234	9186	Integrated	kdsB	OF001_u190050	3353694	3354434	-1	3-deoxy-manno-octulosonate cytidylyltransferase
3347048	3356234	9186	Integrated		OF001_u190051	3353709	3353846	1	protein of unknown function
3347048	3356234	9186	Integrated		OF001_u190052	3354189	3354419	1	protein of unknown function
3347048	3356234	9186	Integrated		OF001_u190053	3354492	3356090	-1	4-hydroxy 2-oxovalerate aldolase
3347048	3356234	9186	Integrated		OF001_u190054	3354657	3354764	1	protein of unknown function
3347048	3356234	9186	Integrated		OF001_u190055	3356087	3356524	-1	protein of unknown function
3347048	3356234	9186	Integrated		OF001_u190056	3356172	3356234	-1	protein of unknown function
3646727	3663767	17040	Integrated		OF001_u220044	3646727	3646810	-1	protein of unknown function
3646727	3663767	17040	Integrated		OF001_u220045	3646949	3648316	-1	Membrane fusion protein (MFP) family protein
3646727	3663767	17040	Integrated		OF001_u220046	3648330	3649559	-1	Glycosyltransferase family 1 protein
3646727	3663767	17040	Integrated		OF001_u220047	3648570	3648785	1	protein of unknown function
3646727	3663767	17040	Integrated		OF001_u220048	3649576	3659772	-1	conserved protein of unknown function
3646727	3663767	17040	Integrated		OF001_u220049	3660123	3660506	1	protein of unknown function
3646727	3663767	17040	Integrated		OF001_u220050	3660467	3662674	-1	ABC transporter
3646727	3663767	17040	Integrated		OF001_u220051	3662715	3663767	-1	protein of unknown function
3646727	3663767	17040	Integrated		OF001_u220052	3662831	3663724	-1	Transcriptional regulator, LysR family
4028127	4033689	5562	Integrated	insE	OF001_u280003	4028127	4028426	1	IS3 element protein InsE
4028127	4033689	5562	Integrated		OF001_u280004	4028423	4028848	1	IS3 element protein InsF (fragment)
4028127	4033689	5562	Integrated	ltrA	OF001_u280005	4029340	4030581	1	Group II intron reverse transcriptase/maturase
4028127	4033689	5562	Integrated		OF001_u280006	4030660	4033689	-1	conserved protein of unknown function
4028127	4033689	5562	Integrated	ctpF	OF001_u280007	4030809	4033547	-1	putative cation-transporting ATPase F
4028127	4033689	5562	Integrated		OF001_u280008	4033621	4033803	1	protein of unknown function
4124207	4138699	14492	Integrated		OF001_u300001	4124207	4124614	-1	exported protein of unknown function
4124207	4138699	14492	Integrated		OF001_u300002	4124677	4125024	-1	protein of unknown function
4124207	4138699	14492	Integrated		OF001_u300003	4125379	4126026	1	protein of unknown function
4124207	4138699	14492	Integrated	cfa	OF001_u300004	4126041	4127177	1	cyclopropane fatty acyl phospholipid synthase (unsaturated-phospholipid methyltransferase)
4124207	4138699	14492	Integrated	mat	OF001_u300005	4127214	4128398	1	S-adenosylmethionine synthase
4124207	4138699	14492	Integrated		OF001_u300006	4128498	4128713	-1	protein of unknown function
4124207	4138699	14492	Integrated		OF001_u300007	4128673	4129179	-1	TLP18.3, Psb32 and MOLO-1 founding protein of phosphatase
4124207	4138699	14492	Integrated		OF001_u300008	4129173	4130018	-1	TPM_phosphatase domain-containing protein
4124207	4138699	14492	Integrated		OF001_u300009	4129278	4129358	1	protein of unknown function
4124207	4138699	14492	Integrated		OF001_u300010	4130018	4130650	-1	LemA protein
4124207	4138699	14492	Integrated		OF001_u300011	4130771	4130944	1	protein of unknown function
4124207	4138699	14492	Integrated		OF001_u300012	4130981	4131178	-1	protein of unknown function
4124207	4138699	14492	Integrated		OF001_u300013	4131177	4132667	1	Polyphosphate:AMP phosphotransferase
4124207	4138699	14492	Integrated		OF001_u300014	4132915	4133913	-1	40-residue YVTN family beta-propeller repeat-containing protein
4124207	4138699	14492	Integrated		OF001_u300015	4134291	4135061	1	protein of unknown function
4124207	4138699	14492	Integrated		OF001_u300016	4135055	4135573	-1	conserved exported protein of unknown function
4124207	4138699	14492	Integrated		OF001_u300017	4135727	4136191	-1	Cd(II)/Pb(II)-responsive transcriptional regulator
4124207	4138699	14492	Integrated	cadA	OF001_u300018	4136300	4138699	1	putative cadmium-transporting ATPase
4124207	4143401	19194	Integrated		OF001_u300001	4124207	4124614	-1	exported protein of unknown function
4124207	4143401	19194	Integrated		OF001_u300002	4124677	4125024	-1	protein of unknown function
4124207	4143401	19194	Integrated		OF001_u300003	4125379	4126026	1	protein of unknown function
4124207	4143401	19194	Integrated	cfa	OF001_u300004	4126041	4127177	1	cyclopropane fatty acyl phospholipid synthase (unsaturated-phospholipid methyltransferase)
4124207	4143401	19194	Integrated	mat	OF001_u300005	4127214	4128398	1	S-adenosylmethionine synthase
4124207	4143401	19194	Integrated		OF001_u300006	4128498	4128713	-1	protein of unknown function
4124207	4143401	19194	Integrated		OF001_u300007	4128673	4129179	-1	TLP18.3, Psb32 and MOLO-1 founding protein of phosphatase
4124207	4143401	19194	Integrated		OF001_u300008	4129173	4130018	-1	TPM_phosphatase domain-containing protein
4124207	4143401	19194	Integrated		OF001_u300009	4129278	4129358	1	protein of unknown function
4124207	4143401	19194	Integrated		OF001_u300010	4130018	4130650	-1	LemA protein
4124207	4143401	19194	Integrated		OF001_u300011	4130771	4130944	1	protein of unknown function
4124207	4143401	19194	Integrated		OF001_u300012	4130981	4131178	-1	protein of unknown function
4124207	4143401	19194	Integrated		OF001_u300013	4131177	4132667	1	Polyphosphate:AMP phosphotransferase
4124207	4143401	19194	Integrated		OF001_u300014	4132915	4133913	-1	40-residue YVTN family beta-propeller repeat-containing protein
4124207	4143401	19194	Integrated		OF001_u300015	4134291	4135061	1	protein of unknown function
4124207	4143401	19194	Integrated		OF001_u300016	4135055	4135573	-1	conserved exported protein of unknown function
4124207	4143401	19194	Integrated		OF001_u300017	4135727	4136191	-1	Cd(II)/Pb(II)-responsive transcriptional regulator
4124207	4143401	19194	Integrated	cadA	OF001_u300018	4136300	4138699	1	putative cadmium-transporting ATPase
4124207	4143401	19194	Integrated		OF001_u300019	4139002	4139298	-1	conserved protein of unknown function
4124207	4143401	19194	Integrated		OF001_u300020	4139436	4139585	1	protein of unknown function
4124207	4143401	19194	Integrated		OF001_u300021	4139586	4139795	1	protein of unknown function
4124207	4143401	19194	Integrated		OF001_u300022	4139939	4140121	-1	protein of unknown function
4124207	4143401	19194	Integrated		OF001_u300023	4140418	4141707	1	Outer membrane protein TolC
4124207	4143401	19194	Integrated		OF001_u300024	4141737	4142282	1	conserved exported protein of unknown function
4124207	4143401	19194	Integrated		OF001_u300025	4142292	4143401	1	Multidrug efflux pump subunit AcrA (Membrane-fusion protein)
4152436	4160701	8265	Integrated		OF001_u300034	4151531	4152439	1	TniB NTP-binding protein
4152436	4160701	8265	Integrated	tniQ	OF001_u300035	4152436	4153653	1	TniQ
4152436	4160701	8265	Integrated	pinE	OF001_u300036	4153714	4154328	1	Serine recombinase PinE
4152436	4160701	8265	Integrated	merE	OF001_u300037	4154381	4154617	-1	Broad mercury transporter MerE
4152436	4160701	8265	Integrated	merD	OF001_u300038	4154614	4154979	-1	HTH-type transcriptional regulator MerD
4152436	4160701	8265	Integrated	merA	OF001_u300039	4154996	4156642	-1	Mercuric reductase
4152436	4160701	8265	Integrated	merF	OF001_u300040	4156639	4156884	-1	MerF
4152436	4160701	8265	Integrated	merP	OF001_u300041	4156887	4157162	-1	Mercuric transport protein periplasmic component
4152436	4160701	8265	Integrated	merT	OF001_u300042	4157178	4157528	-1	Mercuric transport protein MerT
4152436	4160701	8265	Integrated	merR	OF001_u300043	4157600	4158034	1	Mercuric resistance operon regulatory protein
4152436	4160701	8265	Integrated		OF001_u300044	4158234	4158794	1	transposase
4152436	4160701	8265	Integrated		OF001_u300045	4158841	4159206	1	conserved protein of unknown function
4152436	4160701	8265	Integrated		OF001_u300046	4159276	4159599	-1	Helix-turn-helix domain-containing protein
4152436	4160701	8265	Integrated		OF001_u300047	4159645	4160085	-1	protein of unknown function
4152436	4160701	8265	Integrated		OF001_u300048	4159678	4160121	1	conserved protein of unknown function
4152436	4160701	8265	Integrated		OF001_u300049	4160450	4160644	1	protein of unknown function
4152436	4160701	8265	Integrated		OF001_u300050	4160618	4160701	-1	protein of unknown function
4152436	4158034	5598	Integrated		OF001_u300034	4151531	4152439	1	TniB NTP-binding protein
4152436	4158034	5598	Integrated	tniQ	OF001_u300035	4152436	4153653	1	TniQ
4152436	4158034	5598	Integrated	pinE	OF001_u300036	4153714	4154328	1	Serine recombinase PinE
4152436	4158034	5598	Integrated	merE	OF001_u300037	4154381	4154617	-1	Broad mercury transporter MerE
4152436	4158034	5598	Integrated	merD	OF001_u300038	4154614	4154979	-1	HTH-type transcriptional regulator MerD
4152436	4158034	5598	Integrated	merA	OF001_u300039	4154996	4156642	-1	Mercuric reductase
4152436	4158034	5598	Integrated	merF	OF001_u300040	4156639	4156884	-1	MerF
4152436	4158034	5598	Integrated	merP	OF001_u300041	4156887	4157162	-1	Mercuric transport protein periplasmic component
4152436	4158034	5598	Integrated	merT	OF001_u300042	4157178	4157528	-1	Mercuric transport protein MerT
4152436	4158034	5598	Integrated	merR	OF001_u300043	4157600	4158034	1	Mercuric resistance operon regulatory protein
4231135	4251715	20580	Integrated		OF001_u330001	4231135	4231542	-1	exported protein of unknown function
4231135	4251715	20580	Integrated		OF001_u330002	4231599	4232954	1	Metallo-beta-lactamase family protein, RNA-specific
4231135	4251715	20580	Integrated		OF001_u330003	4231605	4231952	-1	protein of unknown function
4231135	4251715	20580	Integrated	cfa	OF001_u330004	4232969	4234105	1	cyclopropane fatty acyl phospholipid synthase (unsaturated-phospholipid methyltransferase)
4231135	4251715	20580	Integrated	mat	OF001_u330005	4234140	4235324	1	S-adenosylmethionine synthase
4231135	4251715	20580	Integrated		OF001_u330006	4235645	4235758	-1	protein of unknown function
4231135	4251715	20580	Integrated		OF001_u330007	4235766	4237358	-1	Ubiquinone biosynthesis monooxygenase UbiB
4231135	4251715	20580	Integrated		OF001_u330008	4237621	4238127	-1	TLP18.3, Psb32 and MOLO-1 founding protein of phosphatase
4231135	4251715	20580	Integrated		OF001_u330009	4238121	4238966	-1	TPM_phosphatase domain-containing protein
4231135	4251715	20580	Integrated		OF001_u330010	4238966	4239598	-1	LemA protein
4231135	4251715	20580	Integrated		OF001_u330011	4239555	4239635	-1	protein of unknown function
4231135	4251715	20580	Integrated		OF001_u330012	4240116	4241606	1	Polyphosphate:AMP phosphotransferase
4231135	4251715	20580	Integrated		OF001_u330013	4241909	4242697	-1	Myo-inositol-1(Or 4)-monophosphatase
4231135	4251715	20580	Integrated		OF001_u330014	4242797	4243057	-1	conserved protein of unknown function
4231135	4251715	20580	Integrated		OF001_u330015	4243132	4243581	-1	conserved protein of unknown function
4231135	4251715	20580	Integrated		OF001_u330016	4243445	4243633	-1	protein of unknown function
4231135	4251715	20580	Integrated		OF001_u330017	4243668	4243955	1	Helix-turn-helix
4231135	4251715	20580	Integrated		OF001_u330018	4244222	4244860	1	conserved protein of unknown function
4231135	4251715	20580	Integrated		OF001_u330019	4244863	4245126	1	protein of unknown function
4231135	4251715	20580	Integrated		OF001_u330020	4245195	4245560	1	Transcriptional regulator MvaT, P18 subunit
4231135	4251715	20580	Integrated		OF001_u330021	4246047	4246265	-1	conserved protein of unknown function
4231135	4251715	20580	Integrated		OF001_u330022	4246288	4247580	-1	conserved protein of unknown function
4231135	4251715	20580	Integrated		OF001_u330023	4247014	4247100	1	protein of unknown function
4231135	4251715	20580	Integrated		OF001_u330024	4247577	4248116	-1	conserved protein of unknown function
4231135	4251715	20580	Integrated		OF001_u330025	4248118	4249974	-1	conserved protein of unknown function
4231135	4251715	20580	Integrated		OF001_u330026	4249961	4251715	-1	conserved protein of unknown function
4244222	4252418	8196	Integrated		OF001_u330018	4244222	4244860	1	conserved protein of unknown function
4244222	4252418	8196	Integrated		OF001_u330019	4244863	4245126	1	protein of unknown function
4244222	4252418	8196	Integrated		OF001_u330020	4245195	4245560	1	Transcriptional regulator MvaT, P18 subunit
4244222	4252418	8196	Integrated		OF001_u330021	4246047	4246265	-1	conserved protein of unknown function
4244222	4252418	8196	Integrated		OF001_u330022	4246288	4247580	-1	conserved protein of unknown function
4244222	4252418	8196	Integrated		OF001_u330023	4247014	4247100	1	protein of unknown function
4244222	4252418	8196	Integrated		OF001_u330024	4247577	4248116	-1	conserved protein of unknown function
4244222	4252418	8196	Integrated		OF001_u330025	4248118	4249974	-1	conserved protein of unknown function
4244222	4252418	8196	Integrated		OF001_u330026	4249961	4251715	-1	conserved protein of unknown function
4244222	4252418	8196	Integrated		OF001_u330027	4251786	4252418	1	DNA strand exchange and recombination protein with protease and nuclease activity (fragment)
4329751	4352844	23093	Integrated	yhhJ	OF001_u360006	4329751	4330881	1	putative transporter subunit: membrane component of ABC superfamily
4329751	4352844	23093	Integrated		OF001_u360007	4331326	4332771	1	Arginine/ornithine antiporter ArcD
4329751	4352844	23093	Integrated	arcA	OF001_u360008	4332797	4334026	1	Arginine deiminase
4329751	4352844	23093	Integrated	argI	OF001_u360009	4334044	4335045	1	ornithine carbamoyltransferase 1
4329751	4352844	23093	Integrated	arcC	OF001_u360010	4335047	4335961	1	Carbamate kinase
4329751	4352844	23093	Integrated		OF001_u360011	4336256	4337248	-1	conserved membrane protein of unknown function
4329751	4352844	23093	Integrated		OF001_u360012	4337245	4339329	-1	AB hydrolase-1 domain-containing protein
4329751	4352844	23093	Integrated		OF001_u360013	4339337	4339507	-1	conserved protein of unknown function
4329751	4352844	23093	Integrated		OF001_u360014	4339563	4340546	-1	conserved exported protein of unknown function
4329751	4352844	23093	Integrated		OF001_u360015	4340662	4340733	1	protein of unknown function
4329751	4352844	23093	Integrated		OF001_u360016	4340750	4341439	1	HTH tetR-type domain-containing protein
4329751	4352844	23093	Integrated		OF001_u360017	4341415	4342359	-1	Transcriptional regulator
4329751	4352844	23093	Integrated		OF001_u360018	4342580	4342696	-1	protein of unknown function
4329751	4352844	23093	Integrated		OF001_u360019	4342731	4343159	-1	conserved protein of unknown function
4329751	4352844	23093	Integrated		OF001_u360020	4343067	4343165	1	protein of unknown function
4329751	4352844	23093	Integrated		OF001_u360021	4343162	4345210	-1	Integrase
4329751	4352844	23093	Integrated		OF001_u360022	4345207	4347141	-1	conserved protein of unknown function
4329751	4352844	23093	Integrated		OF001_u360023	4346524	4346808	1	protein of unknown function
4329751	4352844	23093	Integrated		OF001_u360024	4347134	4348609	-1	Integrase
4329751	4352844	23093	Integrated		OF001_u360025	4347206	4347361	1	protein of unknown function
4329751	4352844	23093	Integrated		OF001_u360026	4348087	4348185	-1	protein of unknown function
4329751	4352844	23093	Integrated	insH	OF001_u360027	4348756	4349730	1	IS5 transposase and trans-activator; Rac prophage
4329751	4352844	23093	Integrated		OF001_u360028	4349884	4350072	-1	protein of unknown function
4329751	4352844	23093	Integrated		OF001_u370001	4350313	4350768	-1	conserved protein of unknown function
4329751	4352844	23093	Integrated		OF001_u370002	4351088	4351153	-1	protein of unknown function
4329751	4352844	23093	Integrated		OF001_u370003	4351540	4352844	1	BRO family, N-terminal domain
4331326	4351153	19827	Integrated		OF001_u360007	4331326	4332771	1	Arginine/ornithine antiporter ArcD
4331326	4351153	19827	Integrated	arcA	OF001_u360008	4332797	4334026	1	Arginine deiminase
4331326	4351153	19827	Integrated	argI	OF001_u360009	4334044	4335045	1	ornithine carbamoyltransferase 1
4331326	4351153	19827	Integrated	arcC	OF001_u360010	4335047	4335961	1	Carbamate kinase
4331326	4351153	19827	Integrated		OF001_u360011	4336256	4337248	-1	conserved membrane protein of unknown function
4331326	4351153	19827	Integrated		OF001_u360012	4337245	4339329	-1	AB hydrolase-1 domain-containing protein
4331326	4351153	19827	Integrated		OF001_u360013	4339337	4339507	-1	conserved protein of unknown function
4331326	4351153	19827	Integrated		OF001_u360014	4339563	4340546	-1	conserved exported protein of unknown function
4331326	4351153	19827	Integrated		OF001_u360015	4340662	4340733	1	protein of unknown function
4331326	4351153	19827	Integrated		OF001_u360016	4340750	4341439	1	HTH tetR-type domain-containing protein
4331326	4351153	19827	Integrated		OF001_u360017	4341415	4342359	-1	Transcriptional regulator
4331326	4351153	19827	Integrated		OF001_u360018	4342580	4342696	-1	protein of unknown function
4331326	4351153	19827	Integrated		OF001_u360019	4342731	4343159	-1	conserved protein of unknown function
4331326	4351153	19827	Integrated		OF001_u360020	4343067	4343165	1	protein of unknown function
4331326	4351153	19827	Integrated		OF001_u360021	4343162	4345210	-1	Integrase
4331326	4351153	19827	Integrated		OF001_u360022	4345207	4347141	-1	conserved protein of unknown function
4331326	4351153	19827	Integrated		OF001_u360023	4346524	4346808	1	protein of unknown function
4331326	4351153	19827	Integrated		OF001_u360024	4347134	4348609	-1	Integrase
4331326	4351153	19827	Integrated		OF001_u360025	4347206	4347361	1	protein of unknown function
4331326	4351153	19827	Integrated		OF001_u360026	4348087	4348185	-1	protein of unknown function
4331326	4351153	19827	Integrated	insH	OF001_u360027	4348756	4349730	1	IS5 transposase and trans-activator; Rac prophage
4331326	4351153	19827	Integrated		OF001_u360028	4349884	4350072	-1	protein of unknown function
4331326	4351153	19827	Integrated		OF001_u370001	4350313	4350768	-1	conserved protein of unknown function
4331326	4351153	19827	Integrated		OF001_u370002	4351088	4351153	-1	protein of unknown function
4408152	4431522	23370	Integrated		OF001_u400021	4408152	4408325	-1	protein of unknown function
4408152	4431522	23370	Integrated	cusA	OF001_u410001	4408681	4411803	1	copper/silver efflux system, membrane component
4408152	4431522	23370	Integrated		OF001_u410002	4411940	4412299	1	Cu(I)/Ag(I) efflux system protein CusF
4408152	4431522	23370	Integrated		OF001_u410003	4412366	4412611	-1	protein of unknown function
4408152	4431522	23370	Integrated		OF001_u410004	4412745	4413161	1	conserved exported protein of unknown function
4408152	4431522	23370	Integrated		OF001_u410005	4413210	4413794	1	conserved protein of unknown function
4408152	4431522	23370	Integrated		OF001_u410006	4413853	4414020	-1	protein of unknown function
4408152	4431522	23370	Integrated		OF001_u410007	4413876	4413968	-1	protein of unknown function
4408152	4431522	23370	Integrated		OF001_u410008	4414049	4414132	-1	protein of unknown function
4408152	4431522	23370	Integrated		OF001_u410009	4414053	4414385	1	conserved exported protein of unknown function
4408152	4431522	23370	Integrated		OF001_u410010	4414763	4415110	-1	protein of unknown function
4408152	4431522	23370	Integrated		OF001_u420001	4415278	4417590	1	Cobalt-zinc-cadmium resistance protein CzcA; Cation efflux system protein CusA
4408152	4431522	23370	Integrated		OF001_u420002	4417727	4418086	1	Cu(I)/Ag(I) efflux system protein CusF
4408152	4431522	23370	Integrated		OF001_u420003	4418132	4419412	-1	Type II restriction enzyme
4408152	4431522	23370	Integrated		OF001_u420004	4419339	4419785	1	protein of unknown function
4408152	4431522	23370	Integrated		OF001_u420005	4419782	4420114	1	conserved exported protein of unknown function
4408152	4431522	23370	Integrated		OF001_u420006	4420039	4420164	-1	protein of unknown function
4408152	4431522	23370	Integrated		OF001_u420007	4420142	4420312	-1	protein of unknown function
4408152	4431522	23370	Integrated		OF001_u420008	4420586	4420875	1	protein of unknown function
4408152	4431522	23370	Integrated		OF001_u430001	4421020	4421109	-1	protein of unknown function
4408152	4431522	23370	Integrated		OF001_u430004	4422584	4422730	-1	protein of unknown function
4408152	4431522	23370	Integrated		OF001_u440001	4426152	4426572	-1	protein of unknown function
4408152	4431522	23370	Integrated		OF001_u440002	4426409	4426630	1	protein of unknown function
4408152	4431522	23370	Integrated		OF001_u440003	4427686	4427904	-1	protein of unknown function
4408152	4431522	23370	Integrated		OF001_u440004	4428187	4428387	1	protein of unknown function
4408152	4431522	23370	Integrated		OF001_u440005	4428451	4428759	-1	protein of unknown function
4408152	4431522	23370	Integrated		OF001_u440006	4428839	4428922	-1	protein of unknown function
4408152	4431522	23370	Integrated		OF001_u440007	4429154	4429768	1	Pimeloyl-ACP methyl ester carboxylesterase
4408152	4431522	23370	Integrated		OF001_u440008	4429963	4430304	1	Phage-related protein
4408152	4431522	23370	Integrated		OF001_u440009	4430315	4430611	1	HTH_37 domain-containing protein
4408152	4431522	23370	Integrated		OF001_u440010	4430956	4431060	-1	protein of unknown function
4408152	4431522	23370	Integrated		OF001_u450001	4431180	4431245	-1	protein of unknown function
4408152	4431522	23370	Integrated		OF001_u450002	4431244	4431555	1	protein of unknown function
4408152	4431522	23370	Integrated		OF001_u450003	4431304	4431522	-1	conserved protein of unknown function
4454308	4475800	21492	Integrated		OF001_u500003	4453738	4454400	1	TetR family transcriptional regulator
4454308	4475800	21492	Integrated		OF001_u500004	4454308	4454484	-1	protein of unknown function
4454308	4475800	21492	Integrated		OF001_u500005	4454644	4454757	1	protein of unknown function
4454308	4475800	21492	Integrated		OF001_u510001	4455232	4455306	-1	protein of unknown function
4454308	4475800	21492	Integrated		OF001_u510002	4455461	4456117	1	Protein-S-isoprenylcysteine O-methyltransferase Ste14
4454308	4475800	21492	Integrated		OF001_u510003	4456147	4458169	1	Lead, cadmium, zinc and mercury transporting ATPase
4454308	4475800	21492	Integrated		OF001_u520001	4458270	4458811	-1	protein of unknown function
4454308	4475800	21492	Integrated	copB	OF001_u520002	4458765	4459628	-1	Copper resistance protein B
4454308	4475800	21492	Integrated		OF001_u520003	4459804	4460181	-1	conserved exported protein of unknown function
4454308	4475800	21492	Integrated		OF001_u520004	4460193	4460717	-1	protein of unknown function
4454308	4475800	21492	Integrated		OF001_u530001	4461389	4462972	1	ATPase_AAA_core domain-containing protein
4454308	4475800	21492	Integrated		OF001_u530002	4462972	4463550	1	protein of unknown function
4454308	4475800	21492	Integrated		OF001_u530003	4462995	4463057	-1	protein of unknown function
4454308	4475800	21492	Integrated		OF001_u530004	4463484	4463558	1	protein of unknown function
4454308	4475800	21492	Integrated		OF001_u540001	4463659	4463733	-1	protein of unknown function
4454308	4475800	21492	Integrated		OF001_u540002	4464705	4465073	-1	protein of unknown function
4454308	4475800	21492	Integrated		OF001_u540003	4465406	4465468	1	protein of unknown function
4454308	4475800	21492	Integrated		OF001_u550001	4466140	4467424	-1	protein of unknown function
4454308	4475800	21492	Integrated		OF001_u550002	4467605	4467811	-1	conserved exported protein of unknown function
4454308	4475800	21492	Integrated		OF001_u550003	4467966	4468166	1	protein of unknown function
4454308	4475800	21492	Integrated	cusB	OF001_u560001	4468310	4469776	-1	Cation efflux system protein CusB
4454308	4475800	21492	Integrated		OF001_u560002	4469773	4470072	-1	protein of unknown function
4454308	4475800	21492	Integrated		OF001_u570001	4470430	4471680	-1	Site-specific recombinase XerD
4454308	4475800	21492	Integrated		OF001_u580001	4472210	4473565	-1	transposase
4454308	4475800	21492	Integrated		OF001_u590001	4473755	4474039	-1	protein of unknown function
4454308	4475800	21492	Integrated		OF001_u590002	4474447	4474872	-1	conserved protein of unknown function
4454308	4475800	21492	Integrated		OF001_u590003	4474935	4475147	1	protein of unknown function
4454308	4475800	21492	Integrated		OF001_u600001	4475291	4475800	-1	conserved protein of unknown function
4454308	4475800	21492	Integrated		OF001_u600002	4475797	4476015	-1	conserved protein of unknown function
493898	500575	6677	IslandPath-DIMOB		OF001_u10494	493898	494062	-1	protein of unknown function
493898	500575	6677	IslandPath-DIMOB		OF001_u10495	493981	494313	1	protein of unknown function
493898	500575	6677	IslandPath-DIMOB		OF001_u10496	494471	495934	-1	HNHc domain-containing protein
493898	500575	6677	IslandPath-DIMOB		OF001_u10497	495876	496175	1	protein of unknown function
493898	500575	6677	IslandPath-DIMOB		OF001_u10498	496109	497935	-1	AAA_15 domain-containing protein
493898	500575	6677	IslandPath-DIMOB		OF001_u10499	496676	496741	1	protein of unknown function
493898	500575	6677	IslandPath-DIMOB		OF001_u10500	497165	497323	1	protein of unknown function
493898	500575	6677	IslandPath-DIMOB		OF001_u10501	497989	498084	-1	protein of unknown function
493898	500575	6677	IslandPath-DIMOB		OF001_u10502	498161	498497	1	protein of unknown function
493898	500575	6677	IslandPath-DIMOB		OF001_u20001	498598	498778	-1	protein of unknown function
493898	500575	6677	IslandPath-DIMOB		OF001_u20002	499112	499270	1	protein of unknown function
493898	500575	6677	IslandPath-DIMOB		OF001_u20003	499270	499374	1	protein of unknown function
493898	500575	6677	IslandPath-DIMOB		OF001_u20004	499410	499472	-1	protein of unknown function
493898	500575	6677	IslandPath-DIMOB		OF001_u20005	499581	499877	-1	protein of unknown function
493898	500575	6677	IslandPath-DIMOB		OF001_u20006	499595	499675	-1	protein of unknown function
493898	500575	6677	IslandPath-DIMOB		OF001_u20007	499890	500270	-1	protein of unknown function
493898	500575	6677	IslandPath-DIMOB		OF001_u20008	500240	500401	-1	protein of unknown function
493898	500575	6677	IslandPath-DIMOB		OF001_u20009	500276	500575	1	protein of unknown function
695505	765964	70459	IslandPath-DIMOB		OF001_u20216	695505	696725	1	Integrase
695505	765964	70459	IslandPath-DIMOB		OF001_u20217	696703	696924	-1	protein of unknown function
695505	765964	70459	IslandPath-DIMOB		OF001_u20218	696991	697239	-1	protein of unknown function
695505	765964	70459	IslandPath-DIMOB		OF001_u20219	697236	697430	-1	protein of unknown function
695505	765964	70459	IslandPath-DIMOB		OF001_u20220	697427	697702	-1	protein of unknown function
695505	765964	70459	IslandPath-DIMOB		OF001_u20221	697706	697909	-1	protein of unknown function
695505	765964	70459	IslandPath-DIMOB		OF001_u20222	697848	698540	-1	conserved protein of unknown function
695505	765964	70459	IslandPath-DIMOB		OF001_u20223	698542	698868	-1	protein of unknown function
695505	765964	70459	IslandPath-DIMOB		OF001_u20224	698888	699088	-1	protein of unknown function
695505	765964	70459	IslandPath-DIMOB		OF001_u20225	699075	699590	-1	conserved protein of unknown function
695505	765964	70459	IslandPath-DIMOB		OF001_u20226	699587	699967	-1	Dihydrofolate reductase
695505	765964	70459	IslandPath-DIMOB		OF001_u20227	699639	699998	-1	protein of unknown function
695505	765964	70459	IslandPath-DIMOB		OF001_u20228	700034	701782	-1	putative Ribonucleoside-diphosphate reductase
695505	765964	70459	IslandPath-DIMOB		OF001_u20229	701772	702794	-1	conserved protein of unknown function
695505	765964	70459	IslandPath-DIMOB		OF001_u20230	702856	703164	-1	protein of unknown function
695505	765964	70459	IslandPath-DIMOB		OF001_u20231	703161	703436	-1	protein of unknown function
695505	765964	70459	IslandPath-DIMOB		OF001_u20232	703433	703651	-1	protein of unknown function
695505	765964	70459	IslandPath-DIMOB		OF001_u20233	703648	704073	-1	conserved protein of unknown function
695505	765964	70459	IslandPath-DIMOB		OF001_u20234	704070	704513	-1	protein of unknown function
695505	765964	70459	IslandPath-DIMOB		OF001_u20235	704515	704787	-1	protein of unknown function
695505	765964	70459	IslandPath-DIMOB		OF001_u20236	704784	705899	-1	conserved membrane protein of unknown function
695505	765964	70459	IslandPath-DIMOB		OF001_u20237	705896	706501	-1	protein of unknown function
695505	765964	70459	IslandPath-DIMOB		OF001_u20238	706525	706839	-1	protein of unknown function
695505	765964	70459	IslandPath-DIMOB		OF001_u20239	706845	707006	-1	protein of unknown function
695505	765964	70459	IslandPath-DIMOB		OF001_u20240	707003	707311	-1	protein of unknown function
695505	765964	70459	IslandPath-DIMOB		OF001_u20241	707317	707598	-1	conserved protein of unknown function
695505	765964	70459	IslandPath-DIMOB		OF001_u20242	707595	707993	-1	protein of unknown function
695505	765964	70459	IslandPath-DIMOB		OF001_u20243	708019	708663	-1	putative Antirestriction protein
695505	765964	70459	IslandPath-DIMOB		OF001_u20244	708674	708979	-1	protein of unknown function
695505	765964	70459	IslandPath-DIMOB		OF001_u20245	708994	709626	-1	conserved protein of unknown function
695505	765964	70459	IslandPath-DIMOB		OF001_u20246	709623	709820	-1	protein of unknown function
695505	765964	70459	IslandPath-DIMOB		OF001_u20247	709846	710265	-1	conserved protein of unknown function
695505	765964	70459	IslandPath-DIMOB		OF001_u20248	710253	710549	-1	conserved protein of unknown function
695505	765964	70459	IslandPath-DIMOB		OF001_u20249	710552	710815	-1	protein of unknown function
695505	765964	70459	IslandPath-DIMOB		OF001_u20250	710812	710973	-1	protein of unknown function
695505	765964	70459	IslandPath-DIMOB		OF001_u20251	710973	711296	-1	conserved protein of unknown function
695505	765964	70459	IslandPath-DIMOB		OF001_u20252	711289	711582	-1	protein of unknown function
695505	765964	70459	IslandPath-DIMOB	csrA	OF001_u20253	711582	711770	-1	pleiotropic regulatory protein for carbon source metabolism
695505	765964	70459	IslandPath-DIMOB		OF001_u20254	711826	712344	-1	conserved protein of unknown function
695505	765964	70459	IslandPath-DIMOB		OF001_u20255	712356	712769	-1	protein of unknown function
695505	765964	70459	IslandPath-DIMOB		OF001_u20256	712773	713108	-1	protein of unknown function
695505	765964	70459	IslandPath-DIMOB		OF001_u20257	713112	714026	-1	protein of unknown function
695505	765964	70459	IslandPath-DIMOB		OF001_u20258	714026	714514	-1	conserved protein of unknown function
695505	765964	70459	IslandPath-DIMOB		OF001_u20259	714516	715025	-1	conserved protein of unknown function
695505	765964	70459	IslandPath-DIMOB		OF001_u20260	715025	715237	-1	protein of unknown function
695505	765964	70459	IslandPath-DIMOB		OF001_u20261	715366	715791	-1	protein of unknown function
695505	765964	70459	IslandPath-DIMOB		OF001_u20262	715788	717020	-1	protein of unknown function
695505	765964	70459	IslandPath-DIMOB		OF001_u20263	716590	717060	-1	protein of unknown function
695505	765964	70459	IslandPath-DIMOB		OF001_u20264	717095	717472	-1	protein of unknown function
695505	765964	70459	IslandPath-DIMOB		OF001_u20265	717469	718353	-1	protein of unknown function
695505	765964	70459	IslandPath-DIMOB		OF001_u20266	718846	718974	-1	protein of unknown function
695505	765964	70459	IslandPath-DIMOB		OF001_u20267	719045	719365	-1	protein of unknown function
695505	765964	70459	IslandPath-DIMOB		OF001_u20268	719436	719504	1	protein of unknown function
695505	765964	70459	IslandPath-DIMOB		OF001_u20269	719575	720279	-1	protein of unknown function
695505	765964	70459	IslandPath-DIMOB		OF001_u20270	720359	720784	-1	protein of unknown function
695505	765964	70459	IslandPath-DIMOB		OF001_u20271	720938	721342	-1	protein of unknown function
695505	765964	70459	IslandPath-DIMOB		OF001_u20272	721387	721659	-1	protein of unknown function
695505	765964	70459	IslandPath-DIMOB		OF001_u20273	721875	722639	-1	protein of unknown function
695505	765964	70459	IslandPath-DIMOB	hup	OF001_u20274	723659	723943	1	DNA-binding protein HU
695505	765964	70459	IslandPath-DIMOB		OF001_u20275	724007	724534	1	protein of unknown function
695505	765964	70459	IslandPath-DIMOB		OF001_u20276	724633	724857	1	protein of unknown function
695505	765964	70459	IslandPath-DIMOB		OF001_u20277	724867	726612	1	conserved protein of unknown function
695505	765964	70459	IslandPath-DIMOB		OF001_u20278	726743	728251	1	conserved protein of unknown function
695505	765964	70459	IslandPath-DIMOB		OF001_u20279	728248	729636	1	protein of unknown function
695505	765964	70459	IslandPath-DIMOB		OF001_u20280	729648	730103	1	conserved protein of unknown function
695505	765964	70459	IslandPath-DIMOB		OF001_u20281	730159	731337	1	conserved protein of unknown function
695505	765964	70459	IslandPath-DIMOB		OF001_u20282	731383	731595	1	protein of unknown function
695505	765964	70459	IslandPath-DIMOB		OF001_u20283	731599	732045	1	protein of unknown function
695505	765964	70459	IslandPath-DIMOB		OF001_u20284	732045	732956	1	protein of unknown function
695505	765964	70459	IslandPath-DIMOB		OF001_u20285	732956	733570	1	protein of unknown function
695505	765964	70459	IslandPath-DIMOB		OF001_u20286	733567	734010	1	protein of unknown function
695505	765964	70459	IslandPath-DIMOB		OF001_u20287	734012	735049	1	protein of unknown function
695505	765964	70459	IslandPath-DIMOB		OF001_u20288	735141	735563	1	conserved protein of unknown function
695505	765964	70459	IslandPath-DIMOB		OF001_u20289	735593	735925	1	protein of unknown function
695505	765964	70459	IslandPath-DIMOB		OF001_u20290	735931	741708	1	protein of unknown function
695505	765964	70459	IslandPath-DIMOB		OF001_u20291	741711	742058	1	putative Phage-related protein
695505	765964	70459	IslandPath-DIMOB		OF001_u20292	742110	742814	1	Phage minor tail protein L
695505	765964	70459	IslandPath-DIMOB		OF001_u20293	742816	743538	1	Phage tail assembly protein #Phage tail assembly protein K
695505	765964	70459	IslandPath-DIMOB		OF001_u20294	743535	744131	1	Phage-related protein, tail component
695505	765964	70459	IslandPath-DIMOB		OF001_u20295	744128	748246	1	protein of unknown function
695505	765964	70459	IslandPath-DIMOB		OF001_u20296	748288	749703	1	conserved protein of unknown function
695505	765964	70459	IslandPath-DIMOB		OF001_u20297	749748	750956	1	protein of unknown function
695505	765964	70459	IslandPath-DIMOB		OF001_u20298	750956	755881	1	protein of unknown function
695505	765964	70459	IslandPath-DIMOB		OF001_u20299	755878	756219	1	protein of unknown function
695505	765964	70459	IslandPath-DIMOB		OF001_u20300	756203	756784	1	protein of unknown function
695505	765964	70459	IslandPath-DIMOB		OF001_u20301	756781	757035	1	Pseudouridine synthase
695505	765964	70459	IslandPath-DIMOB		OF001_u20302	757212	757556	1	Transglutaminase-like cysteine proteinase BTLCP
695505	765964	70459	IslandPath-DIMOB		OF001_u20303	757588	758052	1	Phage endolysin
695505	765964	70459	IslandPath-DIMOB		OF001_u20304	758049	758372	1	membrane protein of unknown function
695505	765964	70459	IslandPath-DIMOB		OF001_u20305	758359	758700	1	protein of unknown function
695505	765964	70459	IslandPath-DIMOB		OF001_u20306	758691	758924	-1	protein of unknown function
695505	765964	70459	IslandPath-DIMOB	dut	OF001_u20307	758924	759370	-1	Deoxyuridine 5'-triphosphate nucleotidohydrolase
695505	765964	70459	IslandPath-DIMOB		OF001_u20308	759372	761576	-1	protein of unknown function
695505	765964	70459	IslandPath-DIMOB		OF001_u20309	761573	761734	-1	protein of unknown function
695505	765964	70459	IslandPath-DIMOB		OF001_u20310	761731	762789	-1	protein of unknown function
695505	765964	70459	IslandPath-DIMOB		OF001_u20311	763004	763120	-1	protein of unknown function
695505	765964	70459	IslandPath-DIMOB		OF001_u20312	763102	763230	-1	protein of unknown function
695505	765964	70459	IslandPath-DIMOB		OF001_u20313	763227	764351	-1	conserved protein of unknown function
695505	765964	70459	IslandPath-DIMOB		OF001_u20314	764373	764894	-1	protein of unknown function
695505	765964	70459	IslandPath-DIMOB		OF001_u20315	764896	765216	-1	protein of unknown function
695505	765964	70459	IslandPath-DIMOB		OF001_u20316	765216	765755	-1	putative (Deoxy)nucleoside-phosphate kinase
695505	765964	70459	IslandPath-DIMOB		OF001_u20317	765752	765964	-1	protein of unknown function
695505	765964	70459	IslandPath-DIMOB		OF001_u20318	765961	766665	-1	putative Exonuclease domain-containing protein
772319	801171	28852	IslandPath-DIMOB		OF001_u20325	772319	772531	-1	protein of unknown function
772319	801171	28852	IslandPath-DIMOB		OF001_u20326	772528	772971	-1	Tellurite resistance protein TerB
772319	801171	28852	IslandPath-DIMOB		OF001_u20327	773046	773798	-1	protein of unknown function
772319	801171	28852	IslandPath-DIMOB		OF001_u20328	773919	775565	-1	conserved protein of unknown function
772319	801171	28852	IslandPath-DIMOB		OF001_u20329	775555	775782	-1	conserved protein of unknown function
772319	801171	28852	IslandPath-DIMOB		OF001_u20330	775787	778612	-1	protein of unknown function
772319	801171	28852	IslandPath-DIMOB		OF001_u20331	778623	778868	-1	protein of unknown function
772319	801171	28852	IslandPath-DIMOB		OF001_u20332	778883	779188	-1	protein of unknown function
772319	801171	28852	IslandPath-DIMOB		OF001_u20333	779185	780492	-1	putative DNA helicase
772319	801171	28852	IslandPath-DIMOB		OF001_u20334	780586	780921	-1	protein of unknown function
772319	801171	28852	IslandPath-DIMOB		OF001_u20335	780931	781245	-1	conserved protein of unknown function
772319	801171	28852	IslandPath-DIMOB		OF001_u20336	781245	781472	-1	protein of unknown function
772319	801171	28852	IslandPath-DIMOB		OF001_u20337	781566	782183	-1	protein of unknown function
772319	801171	28852	IslandPath-DIMOB		OF001_u20338	782309	782572	-1	protein of unknown function
772319	801171	28852	IslandPath-DIMOB		OF001_u20339	782569	782757	-1	protein of unknown function
772319	801171	28852	IslandPath-DIMOB		OF001_u20340	782818	783204	1	Bacteriohemerythrin
772319	801171	28852	IslandPath-DIMOB		OF001_u20341	783341	783592	-1	conserved protein of unknown function
772319	801171	28852	IslandPath-DIMOB		OF001_u20342	783732	785117	1	Diguanylate cyclase
772319	801171	28852	IslandPath-DIMOB		OF001_u20343	785121	786425	1	Glycosyltransferase family 2 protein
772319	801171	28852	IslandPath-DIMOB		OF001_u20344	786426	788480	1	Outer membrane protein TolC
772319	801171	28852	IslandPath-DIMOB		OF001_u20345	788491	789513	1	HlyD family efflux transporter periplasmic adaptor subunit
772319	801171	28852	IslandPath-DIMOB	tyrB	OF001_u20346	789712	790908	-1	tyrosine aminotransferase, tyrosine-repressible, PLP-dependent
772319	801171	28852	IslandPath-DIMOB		OF001_u20347	790905	791132	-1	protein of unknown function
772319	801171	28852	IslandPath-DIMOB	uvrB	OF001_u20348	791133	793148	1	excinulease of nucleotide excision repair, DNA damage recognition component
772319	801171	28852	IslandPath-DIMOB	ydcO	OF001_u20349	793219	794406	-1	putative benzoate transporter
772319	801171	28852	IslandPath-DIMOB	ydcN	OF001_u20350	794510	795070	1	putative DNA-binding transcriptional regulator
772319	801171	28852	IslandPath-DIMOB		OF001_u20351	795240	796454	1	conserved protein of unknown function
772319	801171	28852	IslandPath-DIMOB		OF001_u20352	796430	796780	1	protein of unknown function
772319	801171	28852	IslandPath-DIMOB		OF001_u20353	796941	797171	-1	protein of unknown function
772319	801171	28852	IslandPath-DIMOB		OF001_u20354	797320	797616	1	protein of unknown function
772319	801171	28852	IslandPath-DIMOB		OF001_u20355	797619	798263	1	conserved protein of unknown function
772319	801171	28852	IslandPath-DIMOB		OF001_u20356	798538	799917	1	conserved protein of unknown function
772319	801171	28852	IslandPath-DIMOB		OF001_u20357	799847	800128	1	protein of unknown function
772319	801171	28852	IslandPath-DIMOB		OF001_u20358	799914	800243	1	protein of unknown function
772319	801171	28852	IslandPath-DIMOB		OF001_u20359	800245	800679	1	protein of unknown function
772319	801171	28852	IslandPath-DIMOB		OF001_u20360	800676	800906	1	protein of unknown function
772319	801171	28852	IslandPath-DIMOB		OF001_u20361	800959	801171	-1	protein of unknown function
772319	801171	28852	IslandPath-DIMOB		OF001_u20362	801158	801616	-1	protein of unknown function
1088285	1097317	9032	IslandPath-DIMOB		OF001_u30204	1088285	1088530	1	StbD replicon stabilization protein (antitoxin to StbE)
1088285	1097317	9032	IslandPath-DIMOB	relE	OF001_u30205	1088520	1088801	1	toxin of the RelE-RelB toxin-antitoxin system; Qin prophage
1088285	1097317	9032	IslandPath-DIMOB		OF001_u30206	1088904	1089632	-1	conserved protein of unknown function
1088285	1097317	9032	IslandPath-DIMOB		OF001_u30207	1089699	1089815	-1	protein of unknown function
1088285	1097317	9032	IslandPath-DIMOB		OF001_u30208	1089779	1091416	-1	Reverse transcriptase domain-containing protein
1088285	1097317	9032	IslandPath-DIMOB		OF001_u30209	1089878	1089952	1	protein of unknown function
1088285	1097317	9032	IslandPath-DIMOB		OF001_u30210	1090463	1090597	1	protein of unknown function
1088285	1097317	9032	IslandPath-DIMOB		OF001_u30211	1090628	1090738	1	protein of unknown function
1088285	1097317	9032	IslandPath-DIMOB		OF001_u30212	1091165	1091242	1	protein of unknown function
1088285	1097317	9032	IslandPath-DIMOB		OF001_u30213	1091751	1091831	1	protein of unknown function
1088285	1097317	9032	IslandPath-DIMOB	dmpC	OF001_u30214	1091938	1093398	1	2-hydroxymuconic semialdehyde dehydrogenase
1088285	1097317	9032	IslandPath-DIMOB	mhpD	OF001_u30215	1093531	1094328	1	2-keto-4-pentenoate hydratase
1088285	1097317	9032	IslandPath-DIMOB	dmpH	OF001_u30216	1094325	1095128	1	4-oxalocrotonate decarboxylase
1088285	1097317	9032	IslandPath-DIMOB		OF001_u30217	1095148	1095357	1	4-oxalocrotonate tautomerase
1088285	1097317	9032	IslandPath-DIMOB	mhpF	OF001_u30218	1095354	1096268	1	acetaldehyde-CoA dehydrogenase II, NAD-binding
1088285	1097317	9032	IslandPath-DIMOB	mhpE	OF001_u30219	1096268	1097317	1	4-hyroxy-2-oxovalerate/4-hydroxy-2-oxopentanoic acid aldolase, class I
1171136	1186682	15546	IslandPath-DIMOB		OF001_u30288	1171136	1171495	-1	conserved protein of unknown function
1171136	1186682	15546	IslandPath-DIMOB		OF001_u30289	1171500	1172501	-1	protein of unknown function
1171136	1186682	15546	IslandPath-DIMOB		OF001_u30290	1172498	1172752	-1	protein of unknown function
1171136	1186682	15546	IslandPath-DIMOB		OF001_u30291	1172830	1173960	-1	conserved protein of unknown function
1171136	1186682	15546	IslandPath-DIMOB		OF001_u30292	1173970	1175778	-1	conserved protein of unknown function
1171136	1186682	15546	IslandPath-DIMOB		OF001_u30293	1175775	1176227	-1	conserved protein of unknown function
1171136	1186682	15546	IslandPath-DIMOB		OF001_u30294	1176229	1177950	-1	conserved protein of unknown function
1171136	1186682	15546	IslandPath-DIMOB		OF001_u30295	1177950	1178453	-1	conserved protein of unknown function
1171136	1186682	15546	IslandPath-DIMOB		OF001_u30296	1178473	1178988	-1	DNA-binding protein
1171136	1186682	15546	IslandPath-DIMOB		OF001_u30297	1179162	1180607	-1	protein of unknown function
1171136	1186682	15546	IslandPath-DIMOB		OF001_u30298	1180811	1180872	1	protein of unknown function
1171136	1186682	15546	IslandPath-DIMOB		OF001_u40001	1181023	1181604	1	protein of unknown function
1171136	1186682	15546	IslandPath-DIMOB		OF001_u40002	1181637	1182530	-1	Iron(III) ABC transporter
1171136	1186682	15546	IslandPath-DIMOB	fecE	OF001_u40003	1182543	1183310	-1	iron-dicitrate transporter subunit ; ATP-binding component of ABC superfamily; KpLE2 phage-like elem
1171136	1186682	15546	IslandPath-DIMOB	btuC	OF001_u40004	1183310	1184347	-1	vitamin B12 transporter subunit: membrane component of ABC superfamily
1171136	1186682	15546	IslandPath-DIMOB		OF001_u40005	1184473	1184796	1	Rieske (2Fe-2S) protein
1171136	1186682	15546	IslandPath-DIMOB	sfsA	OF001_u40006	1184804	1185511	-1	putative regulator
1171136	1186682	15546	IslandPath-DIMOB		OF001_u40007	1185501	1186682	-1	Aminotransferase
1920803	1971748	50945	IslandPath-DIMOB	rpmD	OF001_u70127	1920803	1920985	-1	50S ribosomal subunit protein L30
1920803	1971748	50945	IslandPath-DIMOB	rpsE	OF001_u70128	1920988	1921488	-1	30S ribosomal subunit protein S5
1920803	1971748	50945	IslandPath-DIMOB	rplR	OF001_u70129	1921492	1921842	-1	50S ribosomal subunit protein L18
1920803	1971748	50945	IslandPath-DIMOB	rplF	OF001_u70130	1921853	1922386	-1	50S ribosomal subunit protein L6
1920803	1971748	50945	IslandPath-DIMOB	rpsH	OF001_u70131	1922399	1922791	-1	30S ribosomal subunit protein S8
1920803	1971748	50945	IslandPath-DIMOB		OF001_u70132	1922745	1922852	-1	protein of unknown function
1920803	1971748	50945	IslandPath-DIMOB	rpsN	OF001_u70133	1922970	1923275	-1	30S ribosomal subunit protein S14
1920803	1971748	50945	IslandPath-DIMOB	rplE	OF001_u70134	1923289	1923828	-1	50S ribosomal subunit protein L5
1920803	1971748	50945	IslandPath-DIMOB	rplX	OF001_u70135	1923848	1924162	-1	50S ribosomal subunit protein L24
1920803	1971748	50945	IslandPath-DIMOB	rplN	OF001_u70136	1924175	1924543	-1	50S ribosomal subunit protein L14
1920803	1971748	50945	IslandPath-DIMOB	rpsQ	OF001_u70137	1924566	1924832	-1	30S ribosomal subunit protein S17
1920803	1971748	50945	IslandPath-DIMOB	rpmC	OF001_u70138	1924835	1925026	-1	50S ribosomal subunit protein L29
1920803	1971748	50945	IslandPath-DIMOB	rplP	OF001_u70139	1925026	1925439	-1	50S ribosomal subunit protein L16
1920803	1971748	50945	IslandPath-DIMOB	rpsC	OF001_u70140	1925454	1926140	-1	30S ribosomal subunit protein S3
1920803	1971748	50945	IslandPath-DIMOB	rplV	OF001_u70141	1926154	1926486	-1	50S ribosomal subunit protein L22
1920803	1971748	50945	IslandPath-DIMOB	rpsS	OF001_u70142	1926498	1926773	-1	30S ribosomal subunit protein S19
1920803	1971748	50945	IslandPath-DIMOB	rplB	OF001_u70143	1926791	1927612	-1	50S ribosomal subunit protein L2
1920803	1971748	50945	IslandPath-DIMOB	rplW	OF001_u70144	1927627	1927929	-1	50S ribosomal subunit protein L23
1920803	1971748	50945	IslandPath-DIMOB	rplD	OF001_u70145	1927926	1928528	-1	50S ribosomal subunit protein L4
1920803	1971748	50945	IslandPath-DIMOB	rplC	OF001_u70146	1928544	1929173	-1	50S ribosomal subunit protein L3
1920803	1971748	50945	IslandPath-DIMOB	rpsJ	OF001_u70147	1929261	1929572	-1	30S ribosomal subunit protein S10
1920803	1971748	50945	IslandPath-DIMOB	tufA	OF001_u70148	1929727	1930920	-1	protein chain elongation factor EF-Tu (duplicate of tufB)
1920803	1971748	50945	IslandPath-DIMOB	fusA	OF001_u70149	1930951	1933071	-1	protein chain elongation factor EF-G, GTP-binding
1920803	1971748	50945	IslandPath-DIMOB	rpsG	OF001_u70150	1933102	1933572	-1	30S ribosomal subunit protein S7
1920803	1971748	50945	IslandPath-DIMOB	rpsL	OF001_u70151	1933658	1934029	-1	30S ribosomal subunit protein S12
1920803	1971748	50945	IslandPath-DIMOB	rpoC	OF001_u70152	1934171	1938376	-1	RNA polymerase, beta prime subunit
1920803	1971748	50945	IslandPath-DIMOB	rpoB	OF001_u70153	1938436	1942512	-1	RNA polymerase, beta subunit
1920803	1971748	50945	IslandPath-DIMOB		OF001_u70154	1942493	1942687	-1	conserved protein of unknown function
1920803	1971748	50945	IslandPath-DIMOB	rplL	OF001_u70155	1942734	1943102	-1	50S ribosomal subunit protein L7/L12
1920803	1971748	50945	IslandPath-DIMOB	rplJ	OF001_u70156	1943179	1943679	-1	50S ribosomal subunit protein L10
1920803	1971748	50945	IslandPath-DIMOB	rplA	OF001_u70157	1943876	1944574	-1	50S ribosomal subunit protein L1
1920803	1971748	50945	IslandPath-DIMOB	rplK	OF001_u70158	1944574	1945005	-1	50S ribosomal subunit protein L11
1920803	1971748	50945	IslandPath-DIMOB	nusG	OF001_u70159	1945121	1945600	-1	transcription termination factor
1920803	1971748	50945	IslandPath-DIMOB	secE	OF001_u70160	1945664	1946032	-1	preprotein translocase membrane subunit
1920803	1971748	50945	IslandPath-DIMOB		OF001_u70161	1946201	1947121	-1	Translation elongation factor Tu
1920803	1971748	50945	IslandPath-DIMOB		OF001_u80001	1947360	1947424	-1	protein of unknown function
1920803	1971748	50945	IslandPath-DIMOB		OF001_u80002	1947786	1948448	1	Paraquat-inducible protein A
1920803	1971748	50945	IslandPath-DIMOB		OF001_u80003	1948435	1949055	1	Paraquat-inducible protein A
1920803	1971748	50945	IslandPath-DIMOB		OF001_u80004	1949048	1951330	1	Paraquat-inducible protein B
1920803	1971748	50945	IslandPath-DIMOB	leuA	OF001_u80005	1951444	1952991	1	2-isopropylmalate synthase
1920803	1971748	50945	IslandPath-DIMOB		OF001_u80006	1952988	1953785	1	conserved protein of unknown function
1920803	1971748	50945	IslandPath-DIMOB	rimI	OF001_u80007	1953782	1954234	1	[Ribosomal protein S18]-alanine N-acetyltransferase
1920803	1971748	50945	IslandPath-DIMOB		OF001_u80008	1954302	1955627	1	FAD-dependent oxidoreductase
1920803	1971748	50945	IslandPath-DIMOB		OF001_u80009	1955779	1956696	1	DMT family transporter
1920803	1971748	50945	IslandPath-DIMOB		OF001_u80010	1956678	1957157	-1	conserved exported protein of unknown function
1920803	1971748	50945	IslandPath-DIMOB		OF001_u80011	1957147	1957461	-1	protein of unknown function
1920803	1971748	50945	IslandPath-DIMOB		OF001_u80012	1958754	1959311	-1	Resolvase
1920803	1971748	50945	IslandPath-DIMOB		OF001_u80013	1959345	1959626	-1	protein of unknown function
1920803	1971748	50945	IslandPath-DIMOB		OF001_u80014	1959896	1960564	-1	conserved protein of unknown function
1920803	1971748	50945	IslandPath-DIMOB		OF001_u80015	1960639	1963602	-1	conserved protein of unknown function
1920803	1971748	50945	IslandPath-DIMOB		OF001_u80016	1963599	1964108	-1	protein of unknown function
1920803	1971748	50945	IslandPath-DIMOB		OF001_u80017	1964105	1964524	-1	conserved protein of unknown function
1920803	1971748	50945	IslandPath-DIMOB		OF001_u80018	1964521	1964766	-1	conserved protein of unknown function
1920803	1971748	50945	IslandPath-DIMOB		OF001_u80019	1964770	1965108	-1	conserved protein of unknown function
1920803	1971748	50945	IslandPath-DIMOB		OF001_u80020	1965105	1965371	-1	protein of unknown function
1920803	1971748	50945	IslandPath-DIMOB		OF001_u80021	1965368	1965598	-1	conserved protein of unknown function
1920803	1971748	50945	IslandPath-DIMOB		OF001_u80022	1965595	1965912	-1	conserved protein of unknown function
1920803	1971748	50945	IslandPath-DIMOB		OF001_u80023	1966298	1966648	-1	conserved protein of unknown function
1920803	1971748	50945	IslandPath-DIMOB		OF001_u80024	1966648	1967361	-1	conserved protein of unknown function
1920803	1971748	50945	IslandPath-DIMOB		OF001_u80025	1967319	1967681	-1	Transcriptional regulator, AlpA family
1920803	1971748	50945	IslandPath-DIMOB		OF001_u80026	1968111	1968878	-1	conserved protein of unknown function
1920803	1971748	50945	IslandPath-DIMOB		OF001_u80027	1968402	1968524	1	protein of unknown function
1920803	1971748	50945	IslandPath-DIMOB		OF001_u80028	1968618	1968791	1	protein of unknown function
1920803	1971748	50945	IslandPath-DIMOB		OF001_u80029	1969764	1971005	-1	putative Prophage integrase IntS
1920803	1971748	50945	IslandPath-DIMOB		OF001_u80030	1971284	1971748	-1	protein of unknown function
1920803	1971748	50945	IslandPath-DIMOB		OF001_u80031	1971388	1971879	-1	Lrp/AsnC family transcriptional regulator
4124207	4138699	14492	IslandPath-DIMOB		OF001_u300001	4124207	4124614	-1	exported protein of unknown function
4124207	4138699	14492	IslandPath-DIMOB		OF001_u300002	4124677	4125024	-1	protein of unknown function
4124207	4138699	14492	IslandPath-DIMOB		OF001_u300003	4125379	4126026	1	protein of unknown function
4124207	4138699	14492	IslandPath-DIMOB	cfa	OF001_u300004	4126041	4127177	1	cyclopropane fatty acyl phospholipid synthase (unsaturated-phospholipid methyltransferase)
4124207	4138699	14492	IslandPath-DIMOB	mat	OF001_u300005	4127214	4128398	1	S-adenosylmethionine synthase
4124207	4138699	14492	IslandPath-DIMOB		OF001_u300006	4128498	4128713	-1	protein of unknown function
4124207	4138699	14492	IslandPath-DIMOB		OF001_u300007	4128673	4129179	-1	TLP18.3, Psb32 and MOLO-1 founding protein of phosphatase
4124207	4138699	14492	IslandPath-DIMOB		OF001_u300008	4129173	4130018	-1	TPM_phosphatase domain-containing protein
4124207	4138699	14492	IslandPath-DIMOB		OF001_u300009	4129278	4129358	1	protein of unknown function
4124207	4138699	14492	IslandPath-DIMOB		OF001_u300010	4130018	4130650	-1	LemA protein
4124207	4138699	14492	IslandPath-DIMOB		OF001_u300011	4130771	4130944	1	protein of unknown function
4124207	4138699	14492	IslandPath-DIMOB		OF001_u300012	4130981	4131178	-1	protein of unknown function
4124207	4138699	14492	IslandPath-DIMOB		OF001_u300013	4131177	4132667	1	Polyphosphate:AMP phosphotransferase
4124207	4138699	14492	IslandPath-DIMOB		OF001_u300014	4132915	4133913	-1	40-residue YVTN family beta-propeller repeat-containing protein
4124207	4138699	14492	IslandPath-DIMOB		OF001_u300015	4134291	4135061	1	protein of unknown function
4124207	4138699	14492	IslandPath-DIMOB		OF001_u300016	4135055	4135573	-1	conserved exported protein of unknown function
4124207	4138699	14492	IslandPath-DIMOB		OF001_u300017	4135727	4136191	-1	Cd(II)/Pb(II)-responsive transcriptional regulator
4124207	4138699	14492	IslandPath-DIMOB	cadA	OF001_u300018	4136300	4138699	1	putative cadmium-transporting ATPase
4152436	4160701	8265	IslandPath-DIMOB		OF001_u300034	4151531	4152439	1	TniB NTP-binding protein
4152436	4160701	8265	IslandPath-DIMOB	tniQ	OF001_u300035	4152436	4153653	1	TniQ
4152436	4160701	8265	IslandPath-DIMOB	pinE	OF001_u300036	4153714	4154328	1	Serine recombinase PinE
4152436	4160701	8265	IslandPath-DIMOB	merE	OF001_u300037	4154381	4154617	-1	Broad mercury transporter MerE
4152436	4160701	8265	IslandPath-DIMOB	merD	OF001_u300038	4154614	4154979	-1	HTH-type transcriptional regulator MerD
4152436	4160701	8265	IslandPath-DIMOB	merA	OF001_u300039	4154996	4156642	-1	Mercuric reductase
4152436	4160701	8265	IslandPath-DIMOB	merF	OF001_u300040	4156639	4156884	-1	MerF
4152436	4160701	8265	IslandPath-DIMOB	merP	OF001_u300041	4156887	4157162	-1	Mercuric transport protein periplasmic component
4152436	4160701	8265	IslandPath-DIMOB	merT	OF001_u300042	4157178	4157528	-1	Mercuric transport protein MerT
4152436	4160701	8265	IslandPath-DIMOB	merR	OF001_u300043	4157600	4158034	1	Mercuric resistance operon regulatory protein
4152436	4160701	8265	IslandPath-DIMOB		OF001_u300044	4158234	4158794	1	transposase
4152436	4160701	8265	IslandPath-DIMOB		OF001_u300045	4158841	4159206	1	conserved protein of unknown function
4152436	4160701	8265	IslandPath-DIMOB		OF001_u300046	4159276	4159599	-1	Helix-turn-helix domain-containing protein
4152436	4160701	8265	IslandPath-DIMOB		OF001_u300047	4159645	4160085	-1	protein of unknown function
4152436	4160701	8265	IslandPath-DIMOB		OF001_u300048	4159678	4160121	1	conserved protein of unknown function
4152436	4160701	8265	IslandPath-DIMOB		OF001_u300049	4160450	4160644	1	protein of unknown function
4152436	4160701	8265	IslandPath-DIMOB		OF001_u300050	4160618	4160701	-1	protein of unknown function
4244222	4252418	8196	IslandPath-DIMOB		OF001_u330018	4244222	4244860	1	conserved protein of unknown function
4244222	4252418	8196	IslandPath-DIMOB		OF001_u330019	4244863	4245126	1	protein of unknown function
4244222	4252418	8196	IslandPath-DIMOB		OF001_u330020	4245195	4245560	1	Transcriptional regulator MvaT, P18 subunit
4244222	4252418	8196	IslandPath-DIMOB		OF001_u330021	4246047	4246265	-1	conserved protein of unknown function
4244222	4252418	8196	IslandPath-DIMOB		OF001_u330022	4246288	4247580	-1	conserved protein of unknown function
4244222	4252418	8196	IslandPath-DIMOB		OF001_u330023	4247014	4247100	1	protein of unknown function
4244222	4252418	8196	IslandPath-DIMOB		OF001_u330024	4247577	4248116	-1	conserved protein of unknown function
4244222	4252418	8196	IslandPath-DIMOB		OF001_u330025	4248118	4249974	-1	conserved protein of unknown function
4244222	4252418	8196	IslandPath-DIMOB		OF001_u330026	4249961	4251715	-1	conserved protein of unknown function
4244222	4252418	8196	IslandPath-DIMOB		OF001_u330027	4251786	4252418	1	DNA strand exchange and recombination protein with protease and nuclease activity (fragment)
4329751	4352844	23093	IslandPath-DIMOB	yhhJ	OF001_u360006	4329751	4330881	1	putative transporter subunit: membrane component of ABC superfamily
4329751	4352844	23093	IslandPath-DIMOB		OF001_u360007	4331326	4332771	1	Arginine/ornithine antiporter ArcD
4329751	4352844	23093	IslandPath-DIMOB	arcA	OF001_u360008	4332797	4334026	1	Arginine deiminase
4329751	4352844	23093	IslandPath-DIMOB	argI	OF001_u360009	4334044	4335045	1	ornithine carbamoyltransferase 1
4329751	4352844	23093	IslandPath-DIMOB	arcC	OF001_u360010	4335047	4335961	1	Carbamate kinase
4329751	4352844	23093	IslandPath-DIMOB		OF001_u360011	4336256	4337248	-1	conserved membrane protein of unknown function
4329751	4352844	23093	IslandPath-DIMOB		OF001_u360012	4337245	4339329	-1	AB hydrolase-1 domain-containing protein
4329751	4352844	23093	IslandPath-DIMOB		OF001_u360013	4339337	4339507	-1	conserved protein of unknown function
4329751	4352844	23093	IslandPath-DIMOB		OF001_u360014	4339563	4340546	-1	conserved exported protein of unknown function
4329751	4352844	23093	IslandPath-DIMOB		OF001_u360015	4340662	4340733	1	protein of unknown function
4329751	4352844	23093	IslandPath-DIMOB		OF001_u360016	4340750	4341439	1	HTH tetR-type domain-containing protein
4329751	4352844	23093	IslandPath-DIMOB		OF001_u360017	4341415	4342359	-1	Transcriptional regulator
4329751	4352844	23093	IslandPath-DIMOB		OF001_u360018	4342580	4342696	-1	protein of unknown function
4329751	4352844	23093	IslandPath-DIMOB		OF001_u360019	4342731	4343159	-1	conserved protein of unknown function
4329751	4352844	23093	IslandPath-DIMOB		OF001_u360020	4343067	4343165	1	protein of unknown function
4329751	4352844	23093	IslandPath-DIMOB		OF001_u360021	4343162	4345210	-1	Integrase
4329751	4352844	23093	IslandPath-DIMOB		OF001_u360022	4345207	4347141	-1	conserved protein of unknown function
4329751	4352844	23093	IslandPath-DIMOB		OF001_u360023	4346524	4346808	1	protein of unknown function
4329751	4352844	23093	IslandPath-DIMOB		OF001_u360024	4347134	4348609	-1	Integrase
4329751	4352844	23093	IslandPath-DIMOB		OF001_u360025	4347206	4347361	1	protein of unknown function
4329751	4352844	23093	IslandPath-DIMOB		OF001_u360026	4348087	4348185	-1	protein of unknown function
4329751	4352844	23093	IslandPath-DIMOB	insH	OF001_u360027	4348756	4349730	1	IS5 transposase and trans-activator; Rac prophage
4329751	4352844	23093	IslandPath-DIMOB		OF001_u360028	4349884	4350072	-1	protein of unknown function
4329751	4352844	23093	IslandPath-DIMOB		OF001_u370001	4350313	4350768	-1	conserved protein of unknown function
4329751	4352844	23093	IslandPath-DIMOB		OF001_u370002	4351088	4351153	-1	protein of unknown function
4329751	4352844	23093	IslandPath-DIMOB		OF001_u370003	4351540	4352844	1	BRO family, N-terminal domain
4408152	4431522	23370	IslandPath-DIMOB		OF001_u400021	4408152	4408325	-1	protein of unknown function
4408152	4431522	23370	IslandPath-DIMOB	cusA	OF001_u410001	4408681	4411803	1	copper/silver efflux system, membrane component
4408152	4431522	23370	IslandPath-DIMOB		OF001_u410002	4411940	4412299	1	Cu(I)/Ag(I) efflux system protein CusF
4408152	4431522	23370	IslandPath-DIMOB		OF001_u410003	4412366	4412611	-1	protein of unknown function
4408152	4431522	23370	IslandPath-DIMOB		OF001_u410004	4412745	4413161	1	conserved exported protein of unknown function
4408152	4431522	23370	IslandPath-DIMOB		OF001_u410005	4413210	4413794	1	conserved protein of unknown function
4408152	4431522	23370	IslandPath-DIMOB		OF001_u410006	4413853	4414020	-1	protein of unknown function
4408152	4431522	23370	IslandPath-DIMOB		OF001_u410007	4413876	4413968	-1	protein of unknown function
4408152	4431522	23370	IslandPath-DIMOB		OF001_u410008	4414049	4414132	-1	protein of unknown function
4408152	4431522	23370	IslandPath-DIMOB		OF001_u410009	4414053	4414385	1	conserved exported protein of unknown function
4408152	4431522	23370	IslandPath-DIMOB		OF001_u410010	4414763	4415110	-1	protein of unknown function
4408152	4431522	23370	IslandPath-DIMOB		OF001_u420001	4415278	4417590	1	Cobalt-zinc-cadmium resistance protein CzcA; Cation efflux system protein CusA
4408152	4431522	23370	IslandPath-DIMOB		OF001_u420002	4417727	4418086	1	Cu(I)/Ag(I) efflux system protein CusF
4408152	4431522	23370	IslandPath-DIMOB		OF001_u420003	4418132	4419412	-1	Type II restriction enzyme
4408152	4431522	23370	IslandPath-DIMOB		OF001_u420004	4419339	4419785	1	protein of unknown function
4408152	4431522	23370	IslandPath-DIMOB		OF001_u420005	4419782	4420114	1	conserved exported protein of unknown function
4408152	4431522	23370	IslandPath-DIMOB		OF001_u420006	4420039	4420164	-1	protein of unknown function
4408152	4431522	23370	IslandPath-DIMOB		OF001_u420007	4420142	4420312	-1	protein of unknown function
4408152	4431522	23370	IslandPath-DIMOB		OF001_u420008	4420586	4420875	1	protein of unknown function
4408152	4431522	23370	IslandPath-DIMOB		OF001_u430001	4421020	4421109	-1	protein of unknown function
4408152	4431522	23370	IslandPath-DIMOB		OF001_u430004	4422584	4422730	-1	protein of unknown function
4408152	4431522	23370	IslandPath-DIMOB		OF001_u440001	4426152	4426572	-1	protein of unknown function
4408152	4431522	23370	IslandPath-DIMOB		OF001_u440002	4426409	4426630	1	protein of unknown function
4408152	4431522	23370	IslandPath-DIMOB		OF001_u440003	4427686	4427904	-1	protein of unknown function
4408152	4431522	23370	IslandPath-DIMOB		OF001_u440004	4428187	4428387	1	protein of unknown function
4408152	4431522	23370	IslandPath-DIMOB		OF001_u440005	4428451	4428759	-1	protein of unknown function
4408152	4431522	23370	IslandPath-DIMOB		OF001_u440006	4428839	4428922	-1	protein of unknown function
4408152	4431522	23370	IslandPath-DIMOB		OF001_u440007	4429154	4429768	1	Pimeloyl-ACP methyl ester carboxylesterase
4408152	4431522	23370	IslandPath-DIMOB		OF001_u440008	4429963	4430304	1	Phage-related protein
4408152	4431522	23370	IslandPath-DIMOB		OF001_u440009	4430315	4430611	1	HTH_37 domain-containing protein
4408152	4431522	23370	IslandPath-DIMOB		OF001_u440010	4430956	4431060	-1	protein of unknown function
4408152	4431522	23370	IslandPath-DIMOB		OF001_u450001	4431180	4431245	-1	protein of unknown function
4408152	4431522	23370	IslandPath-DIMOB		OF001_u450002	4431244	4431555	1	protein of unknown function
4408152	4431522	23370	IslandPath-DIMOB		OF001_u450003	4431304	4431522	-1	conserved protein of unknown function
4454308	4475800	21492	IslandPath-DIMOB		OF001_u500003	4453738	4454400	1	TetR family transcriptional regulator
4454308	4475800	21492	IslandPath-DIMOB		OF001_u500004	4454308	4454484	-1	protein of unknown function
4454308	4475800	21492	IslandPath-DIMOB		OF001_u500005	4454644	4454757	1	protein of unknown function
4454308	4475800	21492	IslandPath-DIMOB		OF001_u510001	4455232	4455306	-1	protein of unknown function
4454308	4475800	21492	IslandPath-DIMOB		OF001_u510002	4455461	4456117	1	Protein-S-isoprenylcysteine O-methyltransferase Ste14
4454308	4475800	21492	IslandPath-DIMOB		OF001_u510003	4456147	4458169	1	Lead, cadmium, zinc and mercury transporting ATPase
4454308	4475800	21492	IslandPath-DIMOB		OF001_u520001	4458270	4458811	-1	protein of unknown function
4454308	4475800	21492	IslandPath-DIMOB	copB	OF001_u520002	4458765	4459628	-1	Copper resistance protein B
4454308	4475800	21492	IslandPath-DIMOB		OF001_u520003	4459804	4460181	-1	conserved exported protein of unknown function
4454308	4475800	21492	IslandPath-DIMOB		OF001_u520004	4460193	4460717	-1	protein of unknown function
4454308	4475800	21492	IslandPath-DIMOB		OF001_u530001	4461389	4462972	1	ATPase_AAA_core domain-containing protein
4454308	4475800	21492	IslandPath-DIMOB		OF001_u530002	4462972	4463550	1	protein of unknown function
4454308	4475800	21492	IslandPath-DIMOB		OF001_u530003	4462995	4463057	-1	protein of unknown function
4454308	4475800	21492	IslandPath-DIMOB		OF001_u530004	4463484	4463558	1	protein of unknown function
4454308	4475800	21492	IslandPath-DIMOB		OF001_u540001	4463659	4463733	-1	protein of unknown function
4454308	4475800	21492	IslandPath-DIMOB		OF001_u540002	4464705	4465073	-1	protein of unknown function
4454308	4475800	21492	IslandPath-DIMOB		OF001_u540003	4465406	4465468	1	protein of unknown function
4454308	4475800	21492	IslandPath-DIMOB		OF001_u550001	4466140	4467424	-1	protein of unknown function
4454308	4475800	21492	IslandPath-DIMOB		OF001_u550002	4467605	4467811	-1	conserved exported protein of unknown function
4454308	4475800	21492	IslandPath-DIMOB		OF001_u550003	4467966	4468166	1	protein of unknown function
4454308	4475800	21492	IslandPath-DIMOB	cusB	OF001_u560001	4468310	4469776	-1	Cation efflux system protein CusB
4454308	4475800	21492	IslandPath-DIMOB		OF001_u560002	4469773	4470072	-1	protein of unknown function
4454308	4475800	21492	IslandPath-DIMOB		OF001_u570001	4470430	4471680	-1	Site-specific recombinase XerD
4454308	4475800	21492	IslandPath-DIMOB		OF001_u580001	4472210	4473565	-1	transposase
4454308	4475800	21492	IslandPath-DIMOB		OF001_u590001	4473755	4474039	-1	protein of unknown function
4454308	4475800	21492	IslandPath-DIMOB		OF001_u590002	4474447	4474872	-1	conserved protein of unknown function
4454308	4475800	21492	IslandPath-DIMOB		OF001_u590003	4474935	4475147	1	protein of unknown function
4454308	4475800	21492	IslandPath-DIMOB		OF001_u600001	4475291	4475800	-1	conserved protein of unknown function
4454308	4475800	21492	IslandPath-DIMOB		OF001_u600002	4475797	4476015	-1	conserved protein of unknown function
288899	293120	4221	SIGI-HMM		OF001_u10273	288899	289078	1	Type IV pilin PilA
288899	293120	4221	SIGI-HMM		OF001_u10274	289170	289979	1	membrane protein of unknown function
288899	293120	4221	SIGI-HMM		OF001_u10275	289982	290821	1	conserved protein of unknown function
288899	293120	4221	SIGI-HMM		OF001_u10276	290818	291726	1	ABC transporter ATP-binding protein
288899	293120	4221	SIGI-HMM		OF001_u10277	291814	292296	1	Phosphate-starvation-inducible protein PsiE
288899	293120	4221	SIGI-HMM		OF001_u10278	292357	292611	1	Type II toxin-antitoxin system HicA family toxin
288899	293120	4221	SIGI-HMM		OF001_u10279	292608	292940	1	Type II toxin-antitoxin system HicB family antitoxin
288899	293120	4221	SIGI-HMM		OF001_u10280	292770	293120	-1	protein of unknown function
288899	293120	4221	SIGI-HMM		OF001_u10281	292963	293424	-1	Multidrug transporter
533705	541078	7373	SIGI-HMM		OF001_u20052	533705	534145	-1	conserved protein of unknown function
533705	541078	7373	SIGI-HMM		OF001_u20053	534154	534660	-1	conserved protein of unknown function
533705	541078	7373	SIGI-HMM		OF001_u20054	534184	534684	1	protein of unknown function
533705	541078	7373	SIGI-HMM		OF001_u20055	534827	535051	-1	protein of unknown function
533705	541078	7373	SIGI-HMM		OF001_u20056	536259	536747	1	conserved protein of unknown function
533705	541078	7373	SIGI-HMM		OF001_u20057	536740	536943	1	DksA C4-type domain-containing protein
533705	541078	7373	SIGI-HMM		OF001_u20058	536940	539645	1	Prim-Pol domain-containing protein
533705	541078	7373	SIGI-HMM		OF001_u20059	539642	539983	1	conserved protein of unknown function
533705	541078	7373	SIGI-HMM		OF001_u20060	539976	540500	1	conserved protein of unknown function
533705	541078	7373	SIGI-HMM		OF001_u20061	540746	541078	1	conserved membrane protein of unknown function
557147	561847	4700	SIGI-HMM		OF001_u20081	557147	557596	1	conserved protein of unknown function
557147	561847	4700	SIGI-HMM		OF001_u20082	557593	559341	1	protein of unknown function
557147	561847	4700	SIGI-HMM		OF001_u20083	559351	560619	1	protein of unknown function
557147	561847	4700	SIGI-HMM		OF001_u20084	560616	561587	1	protein of unknown function
557147	561847	4700	SIGI-HMM		OF001_u20085	561200	561847	1	protein of unknown function
557147	561847	4700	SIGI-HMM		OF001_u20086	561645	562187	1	Putative chitinase
695172	699998	4826	SIGI-HMM		OF001_u20215	695172	695315	1	protein of unknown function
695172	699998	4826	SIGI-HMM		OF001_u20216	695505	696725	1	Integrase
695172	699998	4826	SIGI-HMM		OF001_u20217	696703	696924	-1	protein of unknown function
695172	699998	4826	SIGI-HMM		OF001_u20218	696991	697239	-1	protein of unknown function
695172	699998	4826	SIGI-HMM		OF001_u20219	697236	697430	-1	protein of unknown function
695172	699998	4826	SIGI-HMM		OF001_u20220	697427	697702	-1	protein of unknown function
695172	699998	4826	SIGI-HMM		OF001_u20221	697706	697909	-1	protein of unknown function
695172	699998	4826	SIGI-HMM		OF001_u20222	697848	698540	-1	conserved protein of unknown function
695172	699998	4826	SIGI-HMM		OF001_u20223	698542	698868	-1	protein of unknown function
695172	699998	4826	SIGI-HMM		OF001_u20224	698888	699088	-1	protein of unknown function
695172	699998	4826	SIGI-HMM		OF001_u20225	699075	699590	-1	conserved protein of unknown function
695172	699998	4826	SIGI-HMM		OF001_u20226	699587	699967	-1	Dihydrofolate reductase
695172	699998	4826	SIGI-HMM		OF001_u20227	699639	699998	-1	protein of unknown function
741711	748246	6535	SIGI-HMM		OF001_u20291	741711	742058	1	putative Phage-related protein
741711	748246	6535	SIGI-HMM		OF001_u20292	742110	742814	1	Phage minor tail protein L
741711	748246	6535	SIGI-HMM		OF001_u20293	742816	743538	1	Phage tail assembly protein #Phage tail assembly protein K
741711	748246	6535	SIGI-HMM		OF001_u20294	743535	744131	1	Phage-related protein, tail component
741711	748246	6535	SIGI-HMM		OF001_u20295	744128	748246	1	protein of unknown function
794510	802863	8353	SIGI-HMM	ydcN	OF001_u20350	794510	795070	1	putative DNA-binding transcriptional regulator
794510	802863	8353	SIGI-HMM		OF001_u20351	795240	796454	1	conserved protein of unknown function
794510	802863	8353	SIGI-HMM		OF001_u20352	796430	796780	1	protein of unknown function
794510	802863	8353	SIGI-HMM		OF001_u20353	796941	797171	-1	protein of unknown function
794510	802863	8353	SIGI-HMM		OF001_u20354	797320	797616	1	protein of unknown function
794510	802863	8353	SIGI-HMM		OF001_u20355	797619	798263	1	conserved protein of unknown function
794510	802863	8353	SIGI-HMM		OF001_u20356	798538	799917	1	conserved protein of unknown function
794510	802863	8353	SIGI-HMM		OF001_u20357	799847	800128	1	protein of unknown function
794510	802863	8353	SIGI-HMM		OF001_u20358	799914	800243	1	protein of unknown function
794510	802863	8353	SIGI-HMM		OF001_u20359	800245	800679	1	protein of unknown function
794510	802863	8353	SIGI-HMM		OF001_u20360	800676	800906	1	protein of unknown function
794510	802863	8353	SIGI-HMM		OF001_u20361	800959	801171	-1	protein of unknown function
794510	802863	8353	SIGI-HMM		OF001_u20362	801158	801616	-1	protein of unknown function
794510	802863	8353	SIGI-HMM		OF001_u20363	801613	801912	-1	protein of unknown function
794510	802863	8353	SIGI-HMM		OF001_u20364	801916	802863	-1	protein of unknown function
961197	966573	5376	SIGI-HMM		OF001_u30085	961197	961622	1	ChlD component of cobalt chelatase involved in B12 biosynthesis
961197	966573	5376	SIGI-HMM		OF001_u30086	961619	962107	1	protein of unknown function
961197	966573	5376	SIGI-HMM		OF001_u30087	962083	962733	1	ABC-type Co2+ transport system, permease component
961197	966573	5376	SIGI-HMM		OF001_u30088	962863	963327	-1	conserved protein of unknown function
961197	966573	5376	SIGI-HMM		OF001_u30089	963214	963531	1	protein of unknown function
961197	966573	5376	SIGI-HMM		OF001_u30090	965327	965455	1	protein of unknown function
961197	966573	5376	SIGI-HMM		OF001_u30091	965608	965874	-1	protein of unknown function
961197	966573	5376	SIGI-HMM		OF001_u30092	966493	966573	-1	protein of unknown function
1009650	1015000	5350	SIGI-HMM		OF001_u30126	1009650	1010069	-1	MerR family transcriptional regulator
1009650	1015000	5350	SIGI-HMM		OF001_u30127	1010299	1010883	1	NAD(P)H-dependent oxidoreductase
1009650	1015000	5350	SIGI-HMM		OF001_u30128	1010807	1011373	-1	protein of unknown function
1009650	1015000	5350	SIGI-HMM		OF001_u30129	1011440	1011919	-1	VOC family protein
1009650	1015000	5350	SIGI-HMM		OF001_u30130	1012186	1014882	1	Putative metal-dependent phosphoesterase TrpH
1009650	1015000	5350	SIGI-HMM		OF001_u30131	1012510	1012629	-1	protein of unknown function
1009650	1015000	5350	SIGI-HMM		OF001_u30132	1014411	1014548	-1	protein of unknown function
1009650	1015000	5350	SIGI-HMM		OF001_u30133	1014752	1015000	-1	conserved protein of unknown function
1497846	1502324	4478	SIGI-HMM		OF001_u50029	1497846	1499786	-1	conserved protein of unknown function
1497846	1502324	4478	SIGI-HMM		OF001_u50030	1498083	1498196	1	protein of unknown function
1497846	1502324	4478	SIGI-HMM		OF001_u50031	1499783	1500268	-1	conserved protein of unknown function
1497846	1502324	4478	SIGI-HMM		OF001_u50032	1500272	1501483	-1	Dihydrodipicolinate synthase
1497846	1502324	4478	SIGI-HMM		OF001_u50033	1501563	1502324	1	protein of unknown function
1653020	1665338	12318	SIGI-HMM		OF001_u60018	1653020	1654849	-1	Abortive phage infection protein
1653020	1665338	12318	SIGI-HMM		OF001_u60019	1654851	1655864	-1	conserved protein of unknown function
1653020	1665338	12318	SIGI-HMM		OF001_u60020	1655848	1658697	-1	Z1 domain-containing protein
1653020	1665338	12318	SIGI-HMM		OF001_u60021	1658474	1659079	1	protein of unknown function
1653020	1665338	12318	SIGI-HMM		OF001_u60022	1658723	1660225	-1	conserved protein of unknown function
1653020	1665338	12318	SIGI-HMM		OF001_u60023	1659107	1659766	1	protein of unknown function
1653020	1665338	12318	SIGI-HMM		OF001_u60024	1660215	1661858	-1	putative DNA (cytosine-5-)-methyltransferase
1653020	1665338	12318	SIGI-HMM		OF001_u60025	1662207	1662362	1	protein of unknown function
1653020	1665338	12318	SIGI-HMM		OF001_u60026	1662329	1662514	1	protein of unknown function
1653020	1665338	12318	SIGI-HMM		OF001_u60027	1662359	1664083	-1	conserved protein of unknown function
1653020	1665338	12318	SIGI-HMM		OF001_u60028	1664301	1664852	1	conserved protein of unknown function
1653020	1665338	12318	SIGI-HMM		OF001_u60029	1665210	1665338	1	protein of unknown function
1793413	1797611	4198	SIGI-HMM		OF001_u60146	1793413	1794546	1	Shufflon-specific DNA recombinase
1793413	1797611	4198	SIGI-HMM		OF001_u60147	1794554	1794835	-1	Pyocin activator protein PrtN
1793413	1797611	4198	SIGI-HMM		OF001_u60148	1794978	1795127	-1	protein of unknown function
1793413	1797611	4198	SIGI-HMM		OF001_u60149	1795106	1795579	-1	protein of unknown function
1793413	1797611	4198	SIGI-HMM		OF001_u60150	1795324	1795968	1	protein of unknown function
1793413	1797611	4198	SIGI-HMM		OF001_u60151	1795965	1796171	1	protein of unknown function
1793413	1797611	4198	SIGI-HMM		OF001_u60152	1796813	1796911	-1	protein of unknown function
1793413	1797611	4198	SIGI-HMM		OF001_u70001	1797051	1797155	1	protein of unknown function
1793413	1797611	4198	SIGI-HMM		OF001_u70002	1797366	1797611	-1	protein of unknown function
2506850	2515107	8257	SIGI-HMM		OF001_u120001	2506850	2507029	1	protein of unknown function
2506850	2515107	8257	SIGI-HMM		OF001_u120002	2507270	2507485	1	protein of unknown function
2506850	2515107	8257	SIGI-HMM		OF001_u120003	2507624	2507818	-1	protein of unknown function
2506850	2515107	8257	SIGI-HMM		OF001_u120004	2507897	2509396	1	conserved protein of unknown function
2506850	2515107	8257	SIGI-HMM		OF001_u120005	2509399	2510151	1	conserved protein of unknown function
2506850	2515107	8257	SIGI-HMM		OF001_u120006	2510148	2513453	1	conserved protein of unknown function
2506850	2515107	8257	SIGI-HMM		OF001_u120007	2513437	2514579	1	conserved protein of unknown function
2506850	2515107	8257	SIGI-HMM		OF001_u120008	2514622	2515107	1	protein of unknown function
3307872	3314948	7076	SIGI-HMM		OF001_u180111	3307642	3307875	1	conserved protein of unknown function
3307872	3314948	7076	SIGI-HMM		OF001_u180112	3307872	3308171	-1	protein of unknown function
3307872	3314948	7076	SIGI-HMM		OF001_u180113	3308253	3308507	1	protein of unknown function
3307872	3314948	7076	SIGI-HMM		OF001_u180114	3308571	3308777	1	protein of unknown function
3307872	3314948	7076	SIGI-HMM		OF001_u180115	3308890	3309042	-1	protein of unknown function
3307872	3314948	7076	SIGI-HMM		OF001_u180116	3309508	3309795	1	protein of unknown function
3307872	3314948	7076	SIGI-HMM	cas	OF001_u180117	3310229	3310516	-1	CRISPR-associated endoribonuclease Cas2
3307872	3314948	7076	SIGI-HMM	cas1	OF001_u180118	3310527	3311567	-1	CRISPR-associated endonuclease Cas1 2
3307872	3314948	7076	SIGI-HMM		OF001_u180119	3311571	3312197	-1	CRISPR-associated RecB family exonuclease Cas4b
3307872	3314948	7076	SIGI-HMM	cas7c	OF001_u180120	3312214	3313098	-1	Type I-C CRISPR-associated protein Cas7/Csd2
3307872	3314948	7076	SIGI-HMM	cas8c	OF001_u180121	3313095	3314948	-1	Type I-C CRISPR-associated protein Cas8c/Csd1
3307872	3314948	7076	SIGI-HMM	cas5d	OF001_u180122	3314945	3315619	-1	CRISPR pre-crRNA endoribonuclease Cas5d
3347048	3356234	9186	SIGI-HMM		OF001_u190041	3347048	3348172	-1	Glycosyl transferase family 1
3347048	3356234	9186	SIGI-HMM		OF001_u190042	3349600	3349704	-1	protein of unknown function
3347048	3356234	9186	SIGI-HMM		OF001_u190043	3349722	3350729	-1	Glycosyltransferase family 4 protein
3347048	3356234	9186	SIGI-HMM		OF001_u190044	3350876	3351745	-1	conserved protein of unknown function
3347048	3356234	9186	SIGI-HMM		OF001_u190045	3351762	3351932	1	protein of unknown function
3347048	3356234	9186	SIGI-HMM		OF001_u190046	3352859	3353035	1	protein of unknown function
3347048	3356234	9186	SIGI-HMM		OF001_u190047	3352996	3353697	-1	HAD family hydrolase
3347048	3356234	9186	SIGI-HMM		OF001_u190048	3353015	3353089	-1	protein of unknown function
3347048	3356234	9186	SIGI-HMM		OF001_u190049	3353121	3353183	-1	protein of unknown function
3347048	3356234	9186	SIGI-HMM	kdsB	OF001_u190050	3353694	3354434	-1	3-deoxy-manno-octulosonate cytidylyltransferase
3347048	3356234	9186	SIGI-HMM		OF001_u190051	3353709	3353846	1	protein of unknown function
3347048	3356234	9186	SIGI-HMM		OF001_u190052	3354189	3354419	1	protein of unknown function
3347048	3356234	9186	SIGI-HMM		OF001_u190053	3354492	3356090	-1	4-hydroxy 2-oxovalerate aldolase
3347048	3356234	9186	SIGI-HMM		OF001_u190054	3354657	3354764	1	protein of unknown function
3347048	3356234	9186	SIGI-HMM		OF001_u190055	3356087	3356524	-1	protein of unknown function
3347048	3356234	9186	SIGI-HMM		OF001_u190056	3356172	3356234	-1	protein of unknown function
3646727	3663767	17040	SIGI-HMM		OF001_u220044	3646727	3646810	-1	protein of unknown function
3646727	3663767	17040	SIGI-HMM		OF001_u220045	3646949	3648316	-1	Membrane fusion protein (MFP) family protein
3646727	3663767	17040	SIGI-HMM		OF001_u220046	3648330	3649559	-1	Glycosyltransferase family 1 protein
3646727	3663767	17040	SIGI-HMM		OF001_u220047	3648570	3648785	1	protein of unknown function
3646727	3663767	17040	SIGI-HMM		OF001_u220048	3649576	3659772	-1	conserved protein of unknown function
3646727	3663767	17040	SIGI-HMM		OF001_u220049	3660123	3660506	1	protein of unknown function
3646727	3663767	17040	SIGI-HMM		OF001_u220050	3660467	3662674	-1	ABC transporter
3646727	3663767	17040	SIGI-HMM		OF001_u220051	3662715	3663767	-1	protein of unknown function
3646727	3663767	17040	SIGI-HMM		OF001_u220052	3662831	3663724	-1	Transcriptional regulator, LysR family
4028127	4033689	5562	SIGI-HMM	insE	OF001_u280003	4028127	4028426	1	IS3 element protein InsE
4028127	4033689	5562	SIGI-HMM		OF001_u280004	4028423	4028848	1	IS3 element protein InsF (fragment)
4028127	4033689	5562	SIGI-HMM	ltrA	OF001_u280005	4029340	4030581	1	Group II intron reverse transcriptase/maturase
4028127	4033689	5562	SIGI-HMM		OF001_u280006	4030660	4033689	-1	conserved protein of unknown function
4028127	4033689	5562	SIGI-HMM	ctpF	OF001_u280007	4030809	4033547	-1	putative cation-transporting ATPase F
4028127	4033689	5562	SIGI-HMM		OF001_u280008	4033621	4033803	1	protein of unknown function
4124207	4143401	19194	SIGI-HMM		OF001_u300001	4124207	4124614	-1	exported protein of unknown function
4124207	4143401	19194	SIGI-HMM		OF001_u300002	4124677	4125024	-1	protein of unknown function
4124207	4143401	19194	SIGI-HMM		OF001_u300003	4125379	4126026	1	protein of unknown function
4124207	4143401	19194	SIGI-HMM	cfa	OF001_u300004	4126041	4127177	1	cyclopropane fatty acyl phospholipid synthase (unsaturated-phospholipid methyltransferase)
4124207	4143401	19194	SIGI-HMM	mat	OF001_u300005	4127214	4128398	1	S-adenosylmethionine synthase
4124207	4143401	19194	SIGI-HMM		OF001_u300006	4128498	4128713	-1	protein of unknown function
4124207	4143401	19194	SIGI-HMM		OF001_u300007	4128673	4129179	-1	TLP18.3, Psb32 and MOLO-1 founding protein of phosphatase
4124207	4143401	19194	SIGI-HMM		OF001_u300008	4129173	4130018	-1	TPM_phosphatase domain-containing protein
4124207	4143401	19194	SIGI-HMM		OF001_u300009	4129278	4129358	1	protein of unknown function
4124207	4143401	19194	SIGI-HMM		OF001_u300010	4130018	4130650	-1	LemA protein
4124207	4143401	19194	SIGI-HMM		OF001_u300011	4130771	4130944	1	protein of unknown function
4124207	4143401	19194	SIGI-HMM		OF001_u300012	4130981	4131178	-1	protein of unknown function
4124207	4143401	19194	SIGI-HMM		OF001_u300013	4131177	4132667	1	Polyphosphate:AMP phosphotransferase
4124207	4143401	19194	SIGI-HMM		OF001_u300014	4132915	4133913	-1	40-residue YVTN family beta-propeller repeat-containing protein
4124207	4143401	19194	SIGI-HMM		OF001_u300015	4134291	4135061	1	protein of unknown function
4124207	4143401	19194	SIGI-HMM		OF001_u300016	4135055	4135573	-1	conserved exported protein of unknown function
4124207	4143401	19194	SIGI-HMM		OF001_u300017	4135727	4136191	-1	Cd(II)/Pb(II)-responsive transcriptional regulator
4124207	4143401	19194	SIGI-HMM	cadA	OF001_u300018	4136300	4138699	1	putative cadmium-transporting ATPase
4124207	4143401	19194	SIGI-HMM		OF001_u300019	4139002	4139298	-1	conserved protein of unknown function
4124207	4143401	19194	SIGI-HMM		OF001_u300020	4139436	4139585	1	protein of unknown function
4124207	4143401	19194	SIGI-HMM		OF001_u300021	4139586	4139795	1	protein of unknown function
4124207	4143401	19194	SIGI-HMM		OF001_u300022	4139939	4140121	-1	protein of unknown function
4124207	4143401	19194	SIGI-HMM		OF001_u300023	4140418	4141707	1	Outer membrane protein TolC
4124207	4143401	19194	SIGI-HMM		OF001_u300024	4141737	4142282	1	conserved exported protein of unknown function
4124207	4143401	19194	SIGI-HMM		OF001_u300025	4142292	4143401	1	Multidrug efflux pump subunit AcrA (Membrane-fusion protein)
4152436	4158034	5598	SIGI-HMM		OF001_u300034	4151531	4152439	1	TniB NTP-binding protein
4152436	4158034	5598	SIGI-HMM	tniQ	OF001_u300035	4152436	4153653	1	TniQ
4152436	4158034	5598	SIGI-HMM	pinE	OF001_u300036	4153714	4154328	1	Serine recombinase PinE
4152436	4158034	5598	SIGI-HMM	merE	OF001_u300037	4154381	4154617	-1	Broad mercury transporter MerE
4152436	4158034	5598	SIGI-HMM	merD	OF001_u300038	4154614	4154979	-1	HTH-type transcriptional regulator MerD
4152436	4158034	5598	SIGI-HMM	merA	OF001_u300039	4154996	4156642	-1	Mercuric reductase
4152436	4158034	5598	SIGI-HMM	merF	OF001_u300040	4156639	4156884	-1	MerF
4152436	4158034	5598	SIGI-HMM	merP	OF001_u300041	4156887	4157162	-1	Mercuric transport protein periplasmic component
4152436	4158034	5598	SIGI-HMM	merT	OF001_u300042	4157178	4157528	-1	Mercuric transport protein MerT
4152436	4158034	5598	SIGI-HMM	merR	OF001_u300043	4157600	4158034	1	Mercuric resistance operon regulatory protein
4231135	4251715	20580	SIGI-HMM		OF001_u330001	4231135	4231542	-1	exported protein of unknown function
4231135	4251715	20580	SIGI-HMM		OF001_u330002	4231599	4232954	1	Metallo-beta-lactamase family protein, RNA-specific
4231135	4251715	20580	SIGI-HMM		OF001_u330003	4231605	4231952	-1	protein of unknown function
4231135	4251715	20580	SIGI-HMM	cfa	OF001_u330004	4232969	4234105	1	cyclopropane fatty acyl phospholipid synthase (unsaturated-phospholipid methyltransferase)
4231135	4251715	20580	SIGI-HMM	mat	OF001_u330005	4234140	4235324	1	S-adenosylmethionine synthase
4231135	4251715	20580	SIGI-HMM		OF001_u330006	4235645	4235758	-1	protein of unknown function
4231135	4251715	20580	SIGI-HMM		OF001_u330007	4235766	4237358	-1	Ubiquinone biosynthesis monooxygenase UbiB
4231135	4251715	20580	SIGI-HMM		OF001_u330008	4237621	4238127	-1	TLP18.3, Psb32 and MOLO-1 founding protein of phosphatase
4231135	4251715	20580	SIGI-HMM		OF001_u330009	4238121	4238966	-1	TPM_phosphatase domain-containing protein
4231135	4251715	20580	SIGI-HMM		OF001_u330010	4238966	4239598	-1	LemA protein
4231135	4251715	20580	SIGI-HMM		OF001_u330011	4239555	4239635	-1	protein of unknown function
4231135	4251715	20580	SIGI-HMM		OF001_u330012	4240116	4241606	1	Polyphosphate:AMP phosphotransferase
4231135	4251715	20580	SIGI-HMM		OF001_u330013	4241909	4242697	-1	Myo-inositol-1(Or 4)-monophosphatase
4231135	4251715	20580	SIGI-HMM		OF001_u330014	4242797	4243057	-1	conserved protein of unknown function
4231135	4251715	20580	SIGI-HMM		OF001_u330015	4243132	4243581	-1	conserved protein of unknown function
4231135	4251715	20580	SIGI-HMM		OF001_u330016	4243445	4243633	-1	protein of unknown function
4231135	4251715	20580	SIGI-HMM		OF001_u330017	4243668	4243955	1	Helix-turn-helix
4231135	4251715	20580	SIGI-HMM		OF001_u330018	4244222	4244860	1	conserved protein of unknown function
4231135	4251715	20580	SIGI-HMM		OF001_u330019	4244863	4245126	1	protein of unknown function
4231135	4251715	20580	SIGI-HMM		OF001_u330020	4245195	4245560	1	Transcriptional regulator MvaT, P18 subunit
4231135	4251715	20580	SIGI-HMM		OF001_u330021	4246047	4246265	-1	conserved protein of unknown function
4231135	4251715	20580	SIGI-HMM		OF001_u330022	4246288	4247580	-1	conserved protein of unknown function
4231135	4251715	20580	SIGI-HMM		OF001_u330023	4247014	4247100	1	protein of unknown function
4231135	4251715	20580	SIGI-HMM		OF001_u330024	4247577	4248116	-1	conserved protein of unknown function
4231135	4251715	20580	SIGI-HMM		OF001_u330025	4248118	4249974	-1	conserved protein of unknown function
4231135	4251715	20580	SIGI-HMM		OF001_u330026	4249961	4251715	-1	conserved protein of unknown function
4331326	4351153	19827	SIGI-HMM		OF001_u360007	4331326	4332771	1	Arginine/ornithine antiporter ArcD
4331326	4351153	19827	SIGI-HMM	arcA	OF001_u360008	4332797	4334026	1	Arginine deiminase
4331326	4351153	19827	SIGI-HMM	argI	OF001_u360009	4334044	4335045	1	ornithine carbamoyltransferase 1
4331326	4351153	19827	SIGI-HMM	arcC	OF001_u360010	4335047	4335961	1	Carbamate kinase
4331326	4351153	19827	SIGI-HMM		OF001_u360011	4336256	4337248	-1	conserved membrane protein of unknown function
4331326	4351153	19827	SIGI-HMM		OF001_u360012	4337245	4339329	-1	AB hydrolase-1 domain-containing protein
4331326	4351153	19827	SIGI-HMM		OF001_u360013	4339337	4339507	-1	conserved protein of unknown function
4331326	4351153	19827	SIGI-HMM		OF001_u360014	4339563	4340546	-1	conserved exported protein of unknown function
4331326	4351153	19827	SIGI-HMM		OF001_u360015	4340662	4340733	1	protein of unknown function
4331326	4351153	19827	SIGI-HMM		OF001_u360016	4340750	4341439	1	HTH tetR-type domain-containing protein
4331326	4351153	19827	SIGI-HMM		OF001_u360017	4341415	4342359	-1	Transcriptional regulator
4331326	4351153	19827	SIGI-HMM		OF001_u360018	4342580	4342696	-1	protein of unknown function
4331326	4351153	19827	SIGI-HMM		OF001_u360019	4342731	4343159	-1	conserved protein of unknown function
4331326	4351153	19827	SIGI-HMM		OF001_u360020	4343067	4343165	1	protein of unknown function
4331326	4351153	19827	SIGI-HMM		OF001_u360021	4343162	4345210	-1	Integrase
4331326	4351153	19827	SIGI-HMM		OF001_u360022	4345207	4347141	-1	conserved protein of unknown function
4331326	4351153	19827	SIGI-HMM		OF001_u360023	4346524	4346808	1	protein of unknown function
4331326	4351153	19827	SIGI-HMM		OF001_u360024	4347134	4348609	-1	Integrase
4331326	4351153	19827	SIGI-HMM		OF001_u360025	4347206	4347361	1	protein of unknown function
4331326	4351153	19827	SIGI-HMM		OF001_u360026	4348087	4348185	-1	protein of unknown function
4331326	4351153	19827	SIGI-HMM	insH	OF001_u360027	4348756	4349730	1	IS5 transposase and trans-activator; Rac prophage
4331326	4351153	19827	SIGI-HMM		OF001_u360028	4349884	4350072	-1	protein of unknown function
4331326	4351153	19827	SIGI-HMM		OF001_u370001	4350313	4350768	-1	conserved protein of unknown function
4331326	4351153	19827	SIGI-HMM		OF001_u370002	4351088	4351153	-1	protein of unknown function

## Sheet: A210
Table S8. Genomic islands identified within Rubrivivax sp. A210 genome sequence
Island start	Island end	Length	Method	Gene ID	Locus	Gene start	Gene end	Strand	Product
412814	464205	51391	Integrated		RA210_u10356	412814	414991	1	Ferrichrome-iron receptor
412814	464205	51391	Integrated		RA210_u10357	415145	415456	1	protein of unknown function
412814	464205	51391	Integrated		RA210_u10358	416094	416270	-1	protein of unknown function
412814	464205	51391	Integrated		RA210_u10359	416301	416675	-1	protein of unknown function
412814	464205	51391	Integrated		RA210_u10360	417462	418916	1	AAA family ATPase
412814	464205	51391	Integrated		RA210_u10361	418710	418775	-1	protein of unknown function
412814	464205	51391	Integrated		RA210_u10362	419018	419221	-1	protein of unknown function
412814	464205	51391	Integrated		RA210_u10363	419254	419949	-1	Putative predicted metal-dependent hydrolase
412814	464205	51391	Integrated		RA210_u10364	419946	423251	-1	Type I restriction-modification system, restriction subunit R
412814	464205	51391	Integrated		RA210_u10365	423369	425033	-1	ATPase
412814	464205	51391	Integrated		RA210_u10366	425030	426346	-1	Restriction endonuclease subunit S
412814	464205	51391	Integrated		RA210_u10367	426339	428822	-1	Type I restriction-modification system, DNA-methyltransferase subunit M
412814	464205	51391	Integrated		RA210_u10368	428975	429442	-1	protein of unknown function
412814	464205	51391	Integrated		RA210_u10369	429514	429684	1	protein of unknown function
412814	464205	51391	Integrated		RA210_u10370	429772	429963	1	protein of unknown function
412814	464205	51391	Integrated		RA210_u10371	430028	430300	1	protein of unknown function
412814	464205	51391	Integrated		RA210_u10372	430237	430482	1	AlpA family phage regulatory protein
412814	464205	51391	Integrated		RA210_u10373	430493	433144	1	protein of unknown function
412814	464205	51391	Integrated		RA210_u10374	433313	433642	-1	protein of unknown function
412814	464205	51391	Integrated		RA210_u10375	433652	435016	-1	Phage integrase family protein
412814	464205	51391	Integrated		RA210_u10376	435027	435116	-1	protein of unknown function
412814	464205	51391	Integrated		RA210_u10377	435126	435533	-1	protein of unknown function
412814	464205	51391	Integrated		RA210_u10378	435365	436264	1	Chromosome (plasmid) partitioning protein ParA / Sporulation initiation inhibitor protein Soj
412814	464205	51391	Integrated		RA210_u10379	436261	438183	1	conserved protein of unknown function
412814	464205	51391	Integrated		RA210_u10380	438180	438848	1	protein of unknown function
412814	464205	51391	Integrated		RA210_u10381	438886	439485	1	conserved protein of unknown function
412814	464205	51391	Integrated		RA210_u10382	439798	441279	1	conserved protein of unknown function
412814	464205	51391	Integrated		RA210_u10383	441593	442672	1	Integrating conjugative element protein
412814	464205	51391	Integrated		RA210_u10384	442881	443396	1	protein of unknown function
412814	464205	51391	Integrated		RA210_u10385	443436	443657	1	conserved protein of unknown function
412814	464205	51391	Integrated		RA210_u10386	443701	443994	1	protein of unknown function
412814	464205	51391	Integrated		RA210_u10387	444109	444783	1	protein of unknown function
412814	464205	51391	Integrated		RA210_u10388	444923	445321	1	Single-stranded DNA-binding protein
412814	464205	51391	Integrated		RA210_u10389	445349	445672	1	protein of unknown function
412814	464205	51391	Integrated		RA210_u10390	445446	445691	1	protein of unknown function
412814	464205	51391	Integrated		RA210_u10391	445734	446417	1	exported protein of unknown function
412814	464205	51391	Integrated		RA210_u10393	446414	447112	1	protein of unknown function
412814	464205	51391	Integrated		RA210_u10392	447316	449088	1	DEAD/DEAH box helicase
412814	464205	51391	Integrated		RA210_u10394	449113	449670	-1	exported protein of unknown function
412814	464205	51391	Integrated		RA210_u10395	449828	450706	1	Restriction endonuclease
412814	464205	51391	Integrated		RA210_u10396	450676	451173	1	protein of unknown function
412814	464205	51391	Integrated		RA210_u10397	450887	451165	1	protein of unknown function
412814	464205	51391	Integrated		RA210_u10398	451317	451835	1	protein of unknown function
412814	464205	51391	Integrated		RA210_u10399	452453	453040	1	conserved protein of unknown function
412814	464205	51391	Integrated		RA210_u10400	453122	453460	1	conserved protein of unknown function
412814	464205	51391	Integrated		RA210_u10401	454046	454588	1	protein of unknown function
412814	464205	51391	Integrated		RA210_u10402	454651	455220	1	protein of unknown function
412814	464205	51391	Integrated		RA210_u10403	455213	455851	1	ParB domain-containing protein
412814	464205	51391	Integrated		RA210_u10404	455968	456174	1	protein of unknown function
412814	464205	51391	Integrated		RA210_u10405	456137	456325	1	conserved protein of unknown function
412814	464205	51391	Integrated		RA210_u10406	456651	457073	1	conserved protein of unknown function
412814	464205	51391	Integrated		RA210_u10407	457219	457530	1	conserved protein of unknown function
412814	464205	51391	Integrated		RA210_u10408	457643	458749	1	SAM-dependent methyltransferase
412814	464205	51391	Integrated		RA210_u10409	459069	459590	1	protein of unknown function
412814	464205	51391	Integrated		RA210_u10410	459587	459916	1	conserved protein of unknown function
412814	464205	51391	Integrated		RA210_u10411	460042	460629	1	protein of unknown function
412814	464205	51391	Integrated		RA210_u10412	460709	461326	1	conserved protein of unknown function
412814	464205	51391	Integrated		RA210_u10413	461334	461531	1	conserved protein of unknown function
412814	464205	51391	Integrated		RA210_u10414	461663	463981	1	Helicase
412814	464205	51391	Integrated		RA210_u10415	463831	464205	1	protein of unknown function
412814	464205	51391	Integrated		RA210_u10416	464096	464302	1	protein of unknown function
415145	419221	4076	Integrated		RA210_u10357	415145	415456	1	protein of unknown function
415145	419221	4076	Integrated		RA210_u10358	416094	416270	-1	protein of unknown function
415145	419221	4076	Integrated		RA210_u10359	416301	416675	-1	protein of unknown function
415145	419221	4076	Integrated		RA210_u10360	417462	418916	1	AAA family ATPase
415145	419221	4076	Integrated		RA210_u10361	418710	418775	-1	protein of unknown function
415145	419221	4076	Integrated		RA210_u10362	419018	419221	-1	protein of unknown function
441593	447112	5519	Integrated		RA210_u10383	441593	442672	1	Integrating conjugative element protein
441593	447112	5519	Integrated		RA210_u10384	442881	443396	1	protein of unknown function
441593	447112	5519	Integrated		RA210_u10385	443436	443657	1	conserved protein of unknown function
441593	447112	5519	Integrated		RA210_u10386	443701	443994	1	protein of unknown function
441593	447112	5519	Integrated		RA210_u10387	444109	444783	1	protein of unknown function
441593	447112	5519	Integrated		RA210_u10388	444923	445321	1	Single-stranded DNA-binding protein
441593	447112	5519	Integrated		RA210_u10389	445349	445672	1	protein of unknown function
441593	447112	5519	Integrated		RA210_u10390	445446	445691	1	protein of unknown function
441593	447112	5519	Integrated		RA210_u10391	445734	446417	1	exported protein of unknown function
441593	447112	5519	Integrated		RA210_u10393	446414	447112	1	protein of unknown function
449113	453460	4347	Integrated		RA210_u10394	449113	449670	-1	exported protein of unknown function
449113	453460	4347	Integrated		RA210_u10395	449828	450706	1	Restriction endonuclease
449113	453460	4347	Integrated		RA210_u10396	450676	451173	1	protein of unknown function
449113	453460	4347	Integrated		RA210_u10397	450887	451165	1	protein of unknown function
449113	453460	4347	Integrated		RA210_u10398	451317	451835	1	protein of unknown function
449113	453460	4347	Integrated		RA210_u10399	452453	453040	1	conserved protein of unknown function
449113	453460	4347	Integrated		RA210_u10400	453122	453460	1	conserved protein of unknown function
504876	529944	25068	Integrated		RA210_u10456	504876	505193	-1	protein of unknown function
504876	529944	25068	Integrated		RA210_u10457	505145	505390	-1	protein of unknown function
504876	529944	25068	Integrated		RA210_u10458	505445	505696	1	protein of unknown function
504876	529944	25068	Integrated		RA210_u10459	505800	506036	1	Type II toxin-antitoxin system ParD family antitoxin
504876	529944	25068	Integrated		RA210_u10460	506033	506359	1	Type II toxin-antitoxin system RelE/ParE family toxin
504876	529944	25068	Integrated		RA210_u10461	506709	508145	-1	transposase
504876	529944	25068	Integrated		RA210_u10462	508518	509045	-1	Alkyl hydroperoxide reductase AhpD
504876	529944	25068	Integrated	yebQ	RA210_u10463	509042	510478	-1	Uncharacterized transporter YebQ
504876	529944	25068	Integrated		RA210_u10464	510535	511080	-1	conserved protein of unknown function
504876	529944	25068	Integrated		RA210_u10465	511231	512136	1	DNA-binding transcriptional regulator, LysR family
504876	529944	25068	Integrated		RA210_u10466	512218	514860	1	LuxR family transcriptional regulator
504876	529944	25068	Integrated		RA210_u10467	515037	515633	1	conserved membrane protein of unknown function
504876	529944	25068	Integrated		RA210_u10468	515756	516091	1	protein of unknown function
504876	529944	25068	Integrated		RA210_u10469	516284	516904	1	conserved exported protein of unknown function
504876	529944	25068	Integrated		RA210_u10470	517045	518079	1	Dienelactone hydrolase
504876	529944	25068	Integrated		RA210_u10471	517878	518624	1	protein of unknown function
504876	529944	25068	Integrated		RA210_u10472	518750	520159	-1	NTE family protein
504876	529944	25068	Integrated		RA210_u10473	520232	521704	-1	Amidase domain-containing protein
504876	529944	25068	Integrated		RA210_u10474	521766	522518	-1	conserved membrane protein of unknown function
504876	529944	25068	Integrated		RA210_u10475	522646	523659	1	Transcriptional regulator, AraC family
504876	529944	25068	Integrated		RA210_u10476	523945	524907	-1	LysR family transcriptional regulator
504876	529944	25068	Integrated		RA210_u10477	524852	525058	-1	protein of unknown function
504876	529944	25068	Integrated		RA210_u10478	525034	525330	1	protein of unknown function
504876	529944	25068	Integrated		RA210_u10479	525255	525680	1	protein of unknown function
504876	529944	25068	Integrated		RA210_u10480	525700	526272	1	conserved protein of unknown function
504876	529944	25068	Integrated		RA210_u10481	526365	527768	1	putative multidrug resistance protein YoeA
504876	529944	25068	Integrated		RA210_u10482	527782	528060	1	protein of unknown function
504876	529944	25068	Integrated		RA210_u10483	528057	528404	1	MarR family transcriptional regulator
504876	529944	25068	Integrated		RA210_u10484	528818	528940	-1	protein of unknown function
504876	529944	25068	Integrated		RA210_u10485	529345	529944	1	TetR family transcriptional regulator
504876	529944	25068	Integrated		RA210_u10486	529941	531131	1	Hemolysin secretion protein D
544215	552199	7984	Integrated		RA210_u10496	544215	544928	1	Nitrate reductase
544215	552199	7984	Integrated	narV	RA210_u10497	544925	545650	1	nitrate reductase 2 (NRZ), gamma subunit
544215	552199	7984	Integrated		RA210_u10498	545684	546463	1	Peptidylprolyl isomerase
544215	552199	7984	Integrated	cynT	RA210_u10499	546486	547172	1	Carbonic anhydrase 1
544215	552199	7984	Integrated		RA210_u10500	547189	547617	-1	conserved protein of unknown function
544215	552199	7984	Integrated		RA210_u10501	547622	548041	1	Regulator SirB
544215	552199	7984	Integrated		RA210_u10502	548031	549977	1	Nitrate/nitrite sensor protein
544215	552199	7984	Integrated		RA210_u10503	549974	550645	1	DNA-binding response regulator
544215	552199	7984	Integrated		RA210_u10504	550762	551070	-1	Putative sulfite reductase, gamma subunit
544215	552199	7984	Integrated		RA210_u10505	551148	551699	-1	Hemerythrin domain-containing protein
544215	552199	7984	Integrated	nsrR	RA210_u10506	551723	552199	-1	HTH-type transcriptional regulator NsrR
556125	563110	6985	Integrated		RA210_u10511	556125	558074	-1	conserved exported protein of unknown function
556125	563110	6985	Integrated		RA210_u10512	558267	558752	-1	Nuclease
556125	563110	6985	Integrated		RA210_u10513	558804	559304	-1	conserved protein of unknown function
556125	563110	6985	Integrated		RA210_u10514	559352	560080	1	LuxR family transcriptional regulator
556125	563110	6985	Integrated		RA210_u10515	560441	561166	-1	putative LuxR family transcriptional regulator
556125	563110	6985	Integrated		RA210_u10516	561154	561561	-1	protein of unknown function
556125	563110	6985	Integrated		RA210_u10517	561936	562538	1	conserved protein of unknown function
556125	563110	6985	Integrated		RA210_u10518	562547	563110	-1	protein of unknown function
556125	563110	6985	Integrated		RA210_u10519	563107	564216	-1	Peripla_BP_6 domain-containing protein
564213	568448	4235	Integrated		RA210_u10519	563107	564216	-1	Peripla_BP_6 domain-containing protein
564213	568448	4235	Integrated		RA210_u10520	564213	564479	-1	exported protein of unknown function
564213	568448	4235	Integrated		RA210_u10521	564431	564781	1	protein of unknown function
564213	568448	4235	Integrated		RA210_u10522	564806	565096	-1	Nucleotidyltransferase
564213	568448	4235	Integrated		RA210_u10523	565176	565562	-1	conserved protein of unknown function
564213	568448	4235	Integrated		RA210_u10524	565559	565849	-1	Nucleotidyltransferase
564213	568448	4235	Integrated	vapC	RA210_u10525	565876	566271	-1	Ribonuclease VapC
564213	568448	4235	Integrated		RA210_u10526	566268	566510	-1	AbrB family transcriptional regulator
564213	568448	4235	Integrated		RA210_u10527	566560	567012	-1	protein of unknown function
564213	568448	4235	Integrated		RA210_u10528	567019	568071	-1	S49 family peptidase
564213	568448	4235	Integrated		RA210_u10529	567885	568448	1	protein of unknown function
593339	610825	17486	Integrated		RA210_u10552	591066	593342	1	HD domain-containing protein
593339	610825	17486	Integrated	traD	RA210_u10553	593339	595396	1	Type IV conjugative transfer system coupling protein TraD
593339	610825	17486	Integrated		RA210_u10554	595398	596153	1	conserved membrane protein of unknown function
593339	610825	17486	Integrated		RA210_u10555	596193	596471	-1	Endoribonuclease VapD homolog
593339	610825	17486	Integrated		RA210_u10556	596471	596671	-1	conserved protein of unknown function
593339	610825	17486	Integrated		RA210_u10557	597017	597541	-1	RES domain-containing protein
593339	610825	17486	Integrated		RA210_u10558	597597	597989	-1	conserved protein of unknown function
593339	610825	17486	Integrated		RA210_u10559	597723	598181	1	protein of unknown function
593339	610825	17486	Integrated		RA210_u10560	598367	598540	1	protein of unknown function
593339	610825	17486	Integrated		RA210_u10561	598544	599521	1	conserved protein of unknown function
593339	610825	17486	Integrated		RA210_u10562	599844	600449	1	protein of unknown function
593339	610825	17486	Integrated		RA210_u10563	600491	603883	-1	Putative signal transduction protein with Nacht domain
593339	610825	17486	Integrated		RA210_u10564	600625	600798	-1	protein of unknown function
593339	610825	17486	Integrated		RA210_u10565	601600	601767	-1	protein of unknown function
593339	610825	17486	Integrated		RA210_u10566	602453	602599	1	protein of unknown function
593339	610825	17486	Integrated		RA210_u10567	603981	605030	-1	HNH nuclease
593339	610825	17486	Integrated		RA210_u10568	605027	605419	-1	AP-4-A phosphorylase
593339	610825	17486	Integrated		RA210_u10569	605690	606088	1	MazG nucleotide pyrophosphohydrolase domain protein
593339	610825	17486	Integrated		RA210_u10570	606116	607978	1	ATP-binding protein
593339	610825	17486	Integrated		RA210_u10571	607965	609821	1	protein of unknown function
593339	610825	17486	Integrated		RA210_u10572	609899	610825	-1	protein of unknown function
593339	610825	17486	Integrated		RA210_u10573	610822	611076	-1	Eukaryotic translation initiation factor 4B
596193	612850	16657	Integrated		RA210_u10555	596193	596471	-1	Endoribonuclease VapD homolog
596193	612850	16657	Integrated		RA210_u10556	596471	596671	-1	conserved protein of unknown function
596193	612850	16657	Integrated		RA210_u10557	597017	597541	-1	RES domain-containing protein
596193	612850	16657	Integrated		RA210_u10558	597597	597989	-1	conserved protein of unknown function
596193	612850	16657	Integrated		RA210_u10559	597723	598181	1	protein of unknown function
596193	612850	16657	Integrated		RA210_u10560	598367	598540	1	protein of unknown function
596193	612850	16657	Integrated		RA210_u10561	598544	599521	1	conserved protein of unknown function
596193	612850	16657	Integrated		RA210_u10562	599844	600449	1	protein of unknown function
596193	612850	16657	Integrated		RA210_u10563	600491	603883	-1	Putative signal transduction protein with Nacht domain
596193	612850	16657	Integrated		RA210_u10564	600625	600798	-1	protein of unknown function
596193	612850	16657	Integrated		RA210_u10565	601600	601767	-1	protein of unknown function
596193	612850	16657	Integrated		RA210_u10566	602453	602599	1	protein of unknown function
596193	612850	16657	Integrated		RA210_u10567	603981	605030	-1	HNH nuclease
596193	612850	16657	Integrated		RA210_u10568	605027	605419	-1	AP-4-A phosphorylase
596193	612850	16657	Integrated		RA210_u10569	605690	606088	1	MazG nucleotide pyrophosphohydrolase domain protein
596193	612850	16657	Integrated		RA210_u10570	606116	607978	1	ATP-binding protein
596193	612850	16657	Integrated		RA210_u10571	607965	609821	1	protein of unknown function
596193	612850	16657	Integrated		RA210_u10572	609899	610825	-1	protein of unknown function
596193	612850	16657	Integrated		RA210_u10573	610822	611076	-1	Eukaryotic translation initiation factor 4B
596193	612850	16657	Integrated		RA210_u10574	611521	612117	-1	protein of unknown function
596193	612850	16657	Integrated		RA210_u10575	612290	612850	-1	protein of unknown function
596193	612850	16657	Integrated		RA210_u10576	612847	616014	-1	protein of unknown function
676969	681482	4513	Integrated		RA210_u10641	674966	676972	1	ATPase family associated with various cellular activities (AAA)
676969	681482	4513	Integrated		RA210_u10642	676969	677226	1	conserved protein of unknown function
676969	681482	4513	Integrated		RA210_u10643	677316	681482	1	protein of unknown function
676969	681482	4513	Integrated		RA210_u10644	681479	682150	1	conserved protein of unknown function
863081	894165	31084	Integrated	etfB	RA210_u10791	863081	863830	-1	Electron transfer flavoprotein subunit beta
863081	894165	31084	Integrated		RA210_u10792	863938	864669	-1	putative Transcriptional regulatory protein AruR
863081	894165	31084	Integrated		RA210_u10793	864721	866805	1	Histidine kinase domain-containing protein
863081	894165	31084	Integrated		RA210_u10794	867074	868774	1	ShlB/FhaC/HecB family hemolysin secretion/activation protein
863081	894165	31084	Integrated		RA210_u10795	868872	889977	1	putative Filamentous hemagglutinin N-terminal domain-containing protein
863081	894165	31084	Integrated		RA210_u20001	890319	890774	1	protein of unknown function
863081	894165	31084	Integrated	icmF	RA210_u20002	890878	894165	-1	Isobutyryl-CoA mutase / P-loop GTPase
3147924	3152460	4536	Integrated		RA210_u70163	3147924	3148142	1	protein of unknown function
3147924	3152460	4536	Integrated		RA210_u70164	3148232	3148915	-1	protein of unknown function
3147924	3152460	4536	Integrated		RA210_u70165	3148937	3149218	-1	protein of unknown function
3147924	3152460	4536	Integrated		RA210_u70166	3149351	3149671	-1	Nicotinamidase
3147924	3152460	4536	Integrated		RA210_u70167	3150410	3150520	1	protein of unknown function
3147924	3152460	4536	Integrated		RA210_u70168	3150441	3151127	-1	conserved protein of unknown function
3147924	3152460	4536	Integrated		RA210_u70169	3151184	3151318	-1	protein of unknown function
3147924	3152460	4536	Integrated		RA210_u70170	3151300	3151800	-1	protein of unknown function
3147924	3152460	4536	Integrated		RA210_u70171	3152110	3152460	-1	protein of unknown function
3588391	3592645	4254	Integrated		RA210_u90141	3588391	3588705	1	conserved protein of unknown function
3588391	3592645	4254	Integrated		RA210_u90142	3588869	3592645	-1	conserved protein of unknown function
3926951	3932503	5552	Integrated		RA210_u120003	3926951	3932503	-1	Archaeal DNA helicase HerA or a related bacterial ATPase, contains HAS-barrel and ATPase domains
3926951	3932503	5552	Integrated		RA210_u120004	3932500	3934173	-1	conserved protein of unknown function
4080120	4084202	4082	Integrated		RA210_u130032	4080120	4080743	-1	Putative secreted protein with PEP-CTERM sorting signal
4080120	4084202	4082	Integrated		RA210_u130033	4080837	4084202	-1	putative BTAD domain-containing protein
4181299	4185459	4160	Integrated		RA210_u140012	4179450	4181354	1	Tripartite ATP-independent transporter DctM subunit
4181299	4185459	4160	Integrated		RA210_u140013	4181299	4181541	1	protein of unknown function
4181299	4185459	4160	Integrated		RA210_u140014	4181686	4182618	1	conserved protein of unknown function
4181299	4185459	4160	Integrated		RA210_u140015	4182629	4183207	1	conserved protein of unknown function
4181299	4185459	4160	Integrated	truD	RA210_u140016	4183319	4184332	-1	tRNA pseudouridine synthase D
4181299	4185459	4160	Integrated		RA210_u140017	4184635	4185459	-1	protein of unknown function
4227897	4233668	5771	Integrated		RA210_u140035	4225783	4227900	-1	ABC transporter
4227897	4233668	5771	Integrated		RA210_u140036	4227897	4229165	-1	conserved exported protein of unknown function
4227897	4233668	5771	Integrated		RA210_u140037	4229074	4229517	1	protein of unknown function
4227897	4233668	5771	Integrated	baeR	RA210_u140038	4229528	4230322	1	Transcriptional regulatory protein BaeR
4227897	4233668	5771	Integrated		RA210_u140039	4230448	4232889	1	putative Histidine kinase
4227897	4233668	5771	Integrated		RA210_u140040	4233429	4233668	-1	ABC transporter permease
4279166	4302468	23302	Integrated		RA210_u140085	4279166	4279366	-1	Putative Zn-binding protein
4279166	4302468	23302	Integrated		RA210_u140086	4279363	4279659	-1	protein of unknown function
4279166	4302468	23302	Integrated		RA210_u140087	4279983	4280297	1	protein of unknown function
4279166	4302468	23302	Integrated		RA210_u140088	4280646	4280843	1	protein of unknown function
4279166	4302468	23302	Integrated		RA210_u140089	4281197	4281433	-1	protein of unknown function
4279166	4302468	23302	Integrated		RA210_u140090	4281517	4281888	1	conserved protein of unknown function
4279166	4302468	23302	Integrated		RA210_u140091	4282000	4282332	1	conserved protein of unknown function
4279166	4302468	23302	Integrated		RA210_u140092	4282395	4282586	-1	protein of unknown function
4279166	4302468	23302	Integrated		RA210_u140093	4282754	4282993	-1	protein of unknown function
4279166	4302468	23302	Integrated		RA210_u140094	4283134	4283202	-1	protein of unknown function
4279166	4302468	23302	Integrated		RA210_u140095	4283636	4283905	-1	protein of unknown function
4279166	4302468	23302	Integrated		RA210_u140096	4283942	4284253	-1	protein of unknown function
4279166	4302468	23302	Integrated		RA210_u140097	4284316	4286484	1	Putative XRE family transcriptional regulator
4279166	4302468	23302	Integrated		RA210_u140098	4286818	4287117	-1	protein of unknown function
4279166	4302468	23302	Integrated		RA210_u140099	4286922	4287260	-1	protein of unknown function
4279166	4302468	23302	Integrated		RA210_u150001	4287394	4291632	1	protein of unknown function
4279166	4302468	23302	Integrated		RA210_u150002	4291795	4293645	1	exported protein of unknown function
4279166	4302468	23302	Integrated		RA210_u150003	4293642	4294820	1	Capsule polysaccharide export protein KpsE/RkpR
4279166	4302468	23302	Integrated		RA210_u150004	4294817	4296250	1	membrane protein of unknown function
4279166	4302468	23302	Integrated		RA210_u150005	4296247	4297359	1	protein of unknown function
4279166	4302468	23302	Integrated		RA210_u150006	4297359	4298642	1	conserved membrane protein of unknown function
4279166	4302468	23302	Integrated		RA210_u150007	4298639	4299853	1	conserved protein of unknown function
4279166	4302468	23302	Integrated		RA210_u150008	4299841	4300497	1	Methyltransf_11 domain-containing protein
4279166	4302468	23302	Integrated		RA210_u150009	4300519	4301310	-1	putative UDP-N-acetyl-D-mannosaminuronic acid transferase
4279166	4302468	23302	Integrated		RA210_u150010	4301464	4302468	-1	Methyltransferase type 12
4279166	4287117	7951	Integrated		RA210_u140085	4279166	4279366	-1	Putative Zn-binding protein
4279166	4287117	7951	Integrated		RA210_u140086	4279363	4279659	-1	protein of unknown function
4279166	4287117	7951	Integrated		RA210_u140087	4279983	4280297	1	protein of unknown function
4279166	4287117	7951	Integrated		RA210_u140088	4280646	4280843	1	protein of unknown function
4279166	4287117	7951	Integrated		RA210_u140089	4281197	4281433	-1	protein of unknown function
4279166	4287117	7951	Integrated		RA210_u140090	4281517	4281888	1	conserved protein of unknown function
4279166	4287117	7951	Integrated		RA210_u140091	4282000	4282332	1	conserved protein of unknown function
4279166	4287117	7951	Integrated		RA210_u140092	4282395	4282586	-1	protein of unknown function
4279166	4287117	7951	Integrated		RA210_u140093	4282754	4282993	-1	protein of unknown function
4279166	4287117	7951	Integrated		RA210_u140094	4283134	4283202	-1	protein of unknown function
4279166	4287117	7951	Integrated		RA210_u140095	4283636	4283905	-1	protein of unknown function
4279166	4287117	7951	Integrated		RA210_u140096	4283942	4284253	-1	protein of unknown function
4279166	4287117	7951	Integrated		RA210_u140097	4284316	4286484	1	Putative XRE family transcriptional regulator
4279166	4287117	7951	Integrated		RA210_u140098	4286818	4287117	-1	protein of unknown function
4279166	4287117	7951	Integrated		RA210_u140099	4286922	4287260	-1	protein of unknown function
4503085	4509606	6521	Integrated		RA210_u170013	4503085	4506732	-1	putative Diguanylate cyclase
4503085	4509606	6521	Integrated		RA210_u170014	4506731	4507474	1	protein of unknown function
4503085	4509606	6521	Integrated		RA210_u170015	4507599	4507898	1	Transcriptional regulator
4503085	4509606	6521	Integrated	hipA	RA210_u170016	4507895	4509262	1	Serine/threonine-protein kinase toxin HipA
4503085	4509606	6521	Integrated		RA210_u170017	4509286	4509606	-1	protein of unknown function
4765667	4772497	6830	Integrated	per	RA210_u200016	4764561	4765670	-1	GDP-perosamine synthase
4765667	4772497	6830	Integrated		RA210_u200017	4765667	4766113	-1	conserved protein of unknown function
4765667	4772497	6830	Integrated		RA210_u200018	4766201	4767112	-1	protein of unknown function
4765667	4772497	6830	Integrated		RA210_u200019	4767131	4767853	-1	Methyltransferase domain protein
4765667	4772497	6830	Integrated		RA210_u200020	4767856	4769145	-1	conserved membrane protein of unknown function
4765667	4772497	6830	Integrated		RA210_u200021	4769090	4769344	1	protein of unknown function
4765667	4772497	6830	Integrated		RA210_u200022	4769414	4769617	-1	protein of unknown function
4765667	4772497	6830	Integrated		RA210_u200023	4769731	4770933	-1	conserved protein of unknown function
4765667	4772497	6830	Integrated		RA210_u200024	4770930	4771682	-1	Methyltransf_21 domain-containing protein
4765667	4772497	6830	Integrated		RA210_u200025	4771730	4772497	1	protein of unknown function
4765667	4772497	6830	Integrated		RA210_u200026	4772494	4773570	-1	Glycosyltransferase
5025128	5033596	8468	Integrated		RA210_u240031	5025128	5026846	1	Mechanosensitive ion channel family protein
5025128	5033596	8468	Integrated		RA210_u240032	5026864	5027379	1	Glyoxalase/bleomycin resistance protein/dioxygenase
5025128	5033596	8468	Integrated		RA210_u240033	5027370	5028572	1	MFS transporter
5025128	5033596	8468	Integrated		RA210_u240034	5028734	5029006	1	protein of unknown function
5025128	5033596	8468	Integrated		RA210_u240035	5029139	5030098	1	2-dehydropantoate 2-reductase
5025128	5033596	8468	Integrated		RA210_u240036	5030082	5030327	-1	conserved protein of unknown function
5025128	5033596	8468	Integrated		RA210_u240037	5030441	5031268	1	RecA/RadA recombinase
5025128	5033596	8468	Integrated		RA210_u240038	5031228	5032790	1	UmuC domain-containing protein
5025128	5033596	8468	Integrated		RA210_u240039	5032893	5033108	1	conserved protein of unknown function
5025128	5033596	8468	Integrated		RA210_u240040	5033174	5033596	1	PH domain-containing protein
5141916	5192128	50212	Integrated	rpmD	RA210_u270018	5141916	5142098	-1	50S ribosomal subunit protein L30
5141916	5192128	50212	Integrated	rpsE	RA210_u270019	5142119	5142637	-1	30S ribosomal subunit protein S5
5141916	5192128	50212	Integrated	rplR	RA210_u270020	5142662	5143024	-1	50S ribosomal subunit protein L18
5141916	5192128	50212	Integrated	rplF	RA210_u270021	5143036	5143569	-1	50S ribosomal subunit protein L6
5141916	5192128	50212	Integrated	rpsH	RA210_u270022	5143582	5143977	-1	30S ribosomal subunit protein S8
5141916	5192128	50212	Integrated	rpsN	RA210_u270023	5144006	5144311	-1	30S ribosomal subunit protein S14
5141916	5192128	50212	Integrated	rplE	RA210_u270024	5144323	5144985	-1	50S ribosomal subunit protein L5
5141916	5192128	50212	Integrated	rplX	RA210_u270025	5144991	5145308	-1	50S ribosomal subunit protein L24
5141916	5192128	50212	Integrated	rplN	RA210_u270026	5145334	5145702	-1	50S ribosomal subunit protein L14
5141916	5192128	50212	Integrated		RA210_u270027	5145888	5146403	-1	Peroxiredoxin
5141916	5192128	50212	Integrated	rpsQ	RA210_u270028	5146498	5146797	-1	30S ribosomal protein S17
5141916	5192128	50212	Integrated		RA210_u270029	5146794	5147030	-1	LSU ribosomal protein L29p (L35e)
5141916	5192128	50212	Integrated	rplP	RA210_u270030	5147044	5147460	-1	50S ribosomal subunit protein L16
5141916	5192128	50212	Integrated	rpsC	RA210_u270031	5147463	5148359	-1	30S ribosomal protein S3
5141916	5192128	50212	Integrated	rplV	RA210_u270032	5148383	5148718	-1	50S ribosomal subunit protein L22
5141916	5192128	50212	Integrated	rpsS	RA210_u270033	5148731	5149006	-1	30S ribosomal subunit protein S19
5141916	5192128	50212	Integrated	rplB	RA210_u270034	5149018	5149842	-1	50S ribosomal subunit protein L2
5141916	5192128	50212	Integrated	rplW	RA210_u270035	5149843	5150178	-1	50S ribosomal subunit protein L23
5141916	5192128	50212	Integrated	rplD	RA210_u270036	5150175	5150798	-1	50S ribosomal subunit protein L4
5141916	5192128	50212	Integrated	rplC	RA210_u270037	5150795	5151466	-1	50S ribosomal subunit protein L3
5141916	5192128	50212	Integrated	rpsJ	RA210_u270038	5151654	5151968	-1	30S ribosomal subunit protein S10
5141916	5192128	50212	Integrated		RA210_u270039	5151978	5152151	-1	protein of unknown function
5141916	5192128	50212	Integrated		RA210_u280001	5152659	5152895	-1	protein of unknown function
5141916	5192128	50212	Integrated		RA210_u280002	5152919	5153164	1	protein of unknown function
5141916	5192128	50212	Integrated		RA210_u280003	5153193	5153561	1	Glyoxalase
5141916	5192128	50212	Integrated		RA210_u280004	5153340	5153570	-1	protein of unknown function
5141916	5192128	50212	Integrated		RA210_u280005	5153417	5153710	1	protein of unknown function
5141916	5192128	50212	Integrated		RA210_u280006	5153589	5153777	1	protein of unknown function
5141916	5192128	50212	Integrated		RA210_u280007	5154301	5154660	1	conserved protein of unknown function
5141916	5192128	50212	Integrated		RA210_u280008	5154683	5154880	-1	protein of unknown function
5141916	5192128	50212	Integrated		RA210_u280009	5154751	5154849	1	protein of unknown function
5141916	5192128	50212	Integrated		RA210_u280010	5154861	5155247	-1	protein of unknown function
5141916	5192128	50212	Integrated		RA210_u280011	5154980	5155399	1	protein of unknown function
5141916	5192128	50212	Integrated		RA210_u280012	5155400	5155864	1	protein of unknown function
5141916	5192128	50212	Integrated	ypeA	RA210_u280013	5155825	5156322	1	Acetyltransferase
5141916	5192128	50212	Integrated		RA210_u280014	5155948	5156091	-1	protein of unknown function
5141916	5192128	50212	Integrated		RA210_u280015	5156237	5156431	1	conserved protein of unknown function
5141916	5192128	50212	Integrated		RA210_u280016	5156543	5156866	-1	protein of unknown function
5141916	5192128	50212	Integrated		RA210_u280017	5157134	5157496	1	conserved protein of unknown function
5141916	5192128	50212	Integrated		RA210_u280018	5157629	5158105	-1	protein of unknown function
5141916	5192128	50212	Integrated		RA210_u280019	5158003	5158632	1	protein of unknown function
5141916	5192128	50212	Integrated		RA210_u280020	5159018	5159227	-1	protein of unknown function
5141916	5192128	50212	Integrated		RA210_u280021	5159892	5160569	1	exported protein of unknown function
5141916	5192128	50212	Integrated		RA210_u280022	5160706	5160903	1	protein of unknown function
5141916	5192128	50212	Integrated		RA210_u280023	5160846	5161331	1	protein of unknown function
5141916	5192128	50212	Integrated		RA210_u280024	5161397	5161684	1	protein of unknown function
5141916	5192128	50212	Integrated		RA210_u280025	5162321	5162536	1	protein of unknown function
5141916	5192128	50212	Integrated		RA210_u280026	5162450	5162512	-1	protein of unknown function
5141916	5192128	50212	Integrated		RA210_u280027	5162555	5162833	1	protein of unknown function
5141916	5192128	50212	Integrated		RA210_u280028	5163013	5163468	1	protein of unknown function
5141916	5192128	50212	Integrated		RA210_u280029	5163414	5164028	-1	membrane protein of unknown function
5141916	5192128	50212	Integrated		RA210_u280030	5164020	5164385	1	protein of unknown function
5141916	5192128	50212	Integrated		RA210_u280031	5165014	5165244	1	protein of unknown function
5141916	5192128	50212	Integrated		RA210_u280032	5165741	5166133	1	QacE family quaternary ammonium compound efflux SMR transporter
5141916	5192128	50212	Integrated		RA210_u280033	5166222	5166779	1	protein of unknown function
5141916	5192128	50212	Integrated		RA210_u280034	5166339	5166623	-1	protein of unknown function
5141916	5192128	50212	Integrated		RA210_u280035	5166937	5167040	1	protein of unknown function
5141916	5192128	50212	Integrated		RA210_u290001	5167417	5167779	1	protein of unknown function
5141916	5192128	50212	Integrated		RA210_u290002	5167853	5168062	1	protein of unknown function
5141916	5192128	50212	Integrated		RA210_u290003	5168121	5168678	1	conserved membrane protein of unknown function
5141916	5192128	50212	Integrated		RA210_u290004	5168839	5169567	1	protein of unknown function
5141916	5192128	50212	Integrated		RA210_u290005	5169762	5170682	1	protein of unknown function
5141916	5192128	50212	Integrated		RA210_u290006	5170731	5171150	1	membrane protein of unknown function
5141916	5192128	50212	Integrated		RA210_u290007	5171555	5171911	-1	protein of unknown function
5141916	5192128	50212	Integrated		RA210_u290008	5171567	5172091	1	protein of unknown function
5141916	5192128	50212	Integrated		RA210_u290009	5172039	5172287	1	protein of unknown function
5141916	5192128	50212	Integrated		RA210_u290010	5172166	5172612	1	protein of unknown function
5141916	5192128	50212	Integrated		RA210_u290011	5172662	5172790	1	protein of unknown function
5141916	5192128	50212	Integrated		RA210_u290012	5172997	5173239	1	protein of unknown function
5141916	5192128	50212	Integrated		RA210_u290013	5173206	5173430	-1	protein of unknown function
5141916	5192128	50212	Integrated		RA210_u290014	5173411	5173797	-1	protein of unknown function
5141916	5192128	50212	Integrated		RA210_u290015	5173862	5174197	-1	protein of unknown function
5141916	5192128	50212	Integrated		RA210_u290016	5174489	5175031	-1	protein of unknown function
5141916	5192128	50212	Integrated		RA210_u290017	5175154	5175552	1	conserved protein of unknown function
5141916	5192128	50212	Integrated		RA210_u290018	5175361	5175483	-1	protein of unknown function
5141916	5192128	50212	Integrated		RA210_u290019	5175677	5175748	-1	protein of unknown function
5141916	5192128	50212	Integrated		RA210_u290020	5175691	5176062	1	PDZ domain-containing protein
5141916	5192128	50212	Integrated		RA210_u290021	5177058	5177309	1	conserved protein of unknown function
5141916	5192128	50212	Integrated		RA210_u290022	5177312	5177482	1	protein of unknown function
5141916	5192128	50212	Integrated		RA210_u290023	5177545	5177835	1	Excinuclease ABC subunit A
5141916	5192128	50212	Integrated		RA210_u290024	5177847	5178146	1	XRE family transcriptional regulator
5141916	5192128	50212	Integrated		RA210_u290025	5178210	5178398	1	protein of unknown function
5141916	5192128	50212	Integrated		RA210_u290026	5178334	5178804	1	protein of unknown function
5141916	5192128	50212	Integrated		RA210_u290027	5178728	5178913	1	protein of unknown function
5141916	5192128	50212	Integrated		RA210_u290028	5178959	5179387	1	conserved protein of unknown function
5141916	5192128	50212	Integrated		RA210_u290029	5179360	5179458	1	protein of unknown function
5141916	5192128	50212	Integrated		RA210_u290030	5179507	5179681	1	protein of unknown function
5141916	5192128	50212	Integrated		RA210_u300001	5179783	5179992	1	protein of unknown function
5141916	5192128	50212	Integrated	udh	RA210_u300002	5180041	5180850	1	Uronate dehydrogenase
5141916	5192128	50212	Integrated		RA210_u300003	5180942	5182765	1	Glycoside hydrolase family 28 protein
5141916	5192128	50212	Integrated		RA210_u300004	5182798	5183586	1	2,4-dihydroxyhept-2-ene-1,7-dioic acid aldolase
5141916	5192128	50212	Integrated	glxR	RA210_u300005	5183601	5184497	1	tartronate semialdehyde reductase, NADH-dependent
5141916	5192128	50212	Integrated	ttuD	RA210_u300006	5184626	5185792	1	Putative hydroxypyruvate reductase
5141916	5192128	50212	Integrated	pyk	RA210_u300007	5185792	5187210	1	Pyruvate kinase
5141916	5192128	50212	Integrated		RA210_u300008	5187228	5188208	1	Gluconolactonase
5141916	5192128	50212	Integrated		RA210_u300009	5188320	5189396	1	Porin_4 domain-containing protein
5141916	5192128	50212	Integrated		RA210_u300010	5189562	5189681	1	protein of unknown function
5141916	5192128	50212	Integrated		RA210_u300011	5190073	5190297	-1	SlyX family protein
5141916	5192128	50212	Integrated		RA210_u300012	5190648	5190905	-1	protein of unknown function
5141916	5192128	50212	Integrated		RA210_u300013	5190826	5190936	-1	protein of unknown function
5141916	5192128	50212	Integrated		RA210_u300014	5191020	5191241	-1	Transcriptional regulator
5141916	5192128	50212	Integrated		RA210_u300015	5191382	5191696	1	protein of unknown function
5141916	5192128	50212	Integrated		RA210_u300016	5191790	5192128	-1	protein of unknown function
5215878	5224458	8580	Integrated		RA210_u330003	5215878	5216342	-1	conserved membrane protein of unknown function
5215878	5224458	8580	Integrated		RA210_u330004	5216449	5216604	1	protein of unknown function
5215878	5224458	8580	Integrated		RA210_u330005	5216473	5219007	-1	conserved protein of unknown function
5215878	5224458	8580	Integrated		RA210_u330006	5218138	5218257	1	protein of unknown function
5215878	5224458	8580	Integrated		RA210_u330007	5218683	5218793	-1	protein of unknown function
5215878	5224458	8580	Integrated		RA210_u330008	5218842	5219318	-1	membrane protein of unknown function
5215878	5224458	8580	Integrated		RA210_u330009	5219666	5220745	-1	conserved protein of unknown function
5215878	5224458	8580	Integrated		RA210_u330010	5219708	5219875	1	protein of unknown function
5215878	5224458	8580	Integrated		RA210_u330011	5220914	5221324	-1	conserved protein of unknown function
5215878	5224458	8580	Integrated		RA210_u330012	5221368	5221832	-1	protein of unknown function
5215878	5224458	8580	Integrated		RA210_u330013	5222115	5222351	-1	protein of unknown function
5215878	5224458	8580	Integrated		RA210_u330014	5222239	5224458	1	Prepilin peptidase
5215878	5224458	8580	Integrated		RA210_u330015	5224009	5224215	-1	protein of unknown function
5245769	5250526	4757	Integrated		RA210_u360001	5245579	5245790	-1	protein of unknown function
5245769	5250526	4757	Integrated		RA210_u360002	5245769	5245969	1	protein of unknown function
5245769	5250526	4757	Integrated		RA210_u360003	5246033	5246356	1	protein of unknown function
5245769	5250526	4757	Integrated		RA210_u360004	5246433	5246798	1	VOC family protein
5245769	5250526	4757	Integrated		RA210_u360005	5247031	5247414	1	protein of unknown function
5245769	5250526	4757	Integrated		RA210_u360006	5247402	5248652	1	conserved protein of unknown function
5245769	5250526	4757	Integrated		RA210_u360007	5248618	5249055	-1	protein of unknown function
5245769	5250526	4757	Integrated		RA210_u360008	5248792	5249217	1	Acetyltransferase (GNAT) family protein
5245769	5250526	4757	Integrated		RA210_u360009	5249516	5249740	-1	protein of unknown function
5245769	5250526	4757	Integrated		RA210_u360010	5250215	5250526	1	protein of unknown function
5267322	5361846	94524	Integrated		RA210_u390001	5267322	5267503	-1	protein of unknown function
5267322	5361846	94524	Integrated		RA210_u390002	5267660	5267902	1	protein of unknown function
5267322	5361846	94524	Integrated		RA210_u390003	5267879	5268214	-1	protein of unknown function
5267322	5361846	94524	Integrated		RA210_u390004	5268370	5268549	-1	protein of unknown function
5267322	5361846	94524	Integrated		RA210_u390005	5268884	5269255	-1	Antibiotic biosynthesis monooxygenase
5267322	5361846	94524	Integrated		RA210_u390006	5269327	5269464	-1	protein of unknown function
5267322	5361846	94524	Integrated		RA210_u390007	5269467	5270093	-1	conserved protein of unknown function
5267322	5361846	94524	Integrated		RA210_u390008	5269598	5269684	1	protein of unknown function
5267322	5361846	94524	Integrated		RA210_u390009	5270248	5270574	-1	conserved membrane protein of unknown function
5267322	5361846	94524	Integrated		RA210_u390010	5270788	5271516	-1	Endo/exonuclease/phosphatase domain-containing protein
5267322	5361846	94524	Integrated		RA210_u390011	5271633	5271731	1	protein of unknown function
5267322	5361846	94524	Integrated		RA210_u390012	5272086	5272550	-1	protein of unknown function
5267322	5361846	94524	Integrated		RA210_u390013	5272892	5273140	1	protein of unknown function
5267322	5361846	94524	Integrated		RA210_u390014	5273331	5273450	-1	protein of unknown function
5267322	5361846	94524	Integrated		RA210_u390015	5273383	5273568	1	protein of unknown function
5267322	5361846	94524	Integrated		RA210_u390016	5273537	5273610	1	protein of unknown function
5267322	5361846	94524	Integrated		RA210_u400001	5273945	5274619	-1	conserved protein of unknown function
5267322	5361846	94524	Integrated		RA210_u400002	5274677	5274922	-1	protein of unknown function
5267322	5361846	94524	Integrated		RA210_u400003	5274889	5275266	-1	protein of unknown function
5267322	5361846	94524	Integrated		RA210_u400004	5275227	5275691	-1	protein of unknown function
5267322	5361846	94524	Integrated		RA210_u400005	5275868	5277283	-1	Mrr_cat domain-containing protein
5267322	5361846	94524	Integrated		RA210_u400006	5277320	5277931	-1	protein of unknown function
5267322	5361846	94524	Integrated		RA210_u400007	5277975	5278745	-1	ABC-type sugar transport system, periplasmic component
5267322	5361846	94524	Integrated		RA210_u400008	5278278	5278352	1	protein of unknown function
5267322	5361846	94524	Integrated		RA210_u400009	5278793	5279389	-1	protein of unknown function
5267322	5361846	94524	Integrated		RA210_u400010	5279329	5279490	-1	protein of unknown function
5267322	5361846	94524	Integrated		RA210_u400011	5279614	5279835	1	conserved protein of unknown function
5267322	5361846	94524	Integrated		RA210_u410001	5280074	5283168	-1	protein of unknown function
5267322	5361846	94524	Integrated		RA210_u410002	5283011	5283889	-1	exported protein of unknown function
5267322	5361846	94524	Integrated		RA210_u410003	5283933	5284862	-1	protein of unknown function
5267322	5361846	94524	Integrated		RA210_u410004	5284859	5285938	-1	protein of unknown function
5267322	5361846	94524	Integrated		RA210_u420001	5286044	5286323	-1	protein of unknown function
5267322	5361846	94524	Integrated		RA210_u420002	5286714	5287592	-1	putative PEP-CTERM exosortase interaction domain-containing protein
5267322	5361846	94524	Integrated		RA210_u420003	5287677	5288072	-1	protein of unknown function
5267322	5361846	94524	Integrated		RA210_u420004	5287820	5290105	-1	Glycoprotein gp2
5267322	5361846	94524	Integrated		RA210_u420005	5290365	5290835	-1	conserved protein of unknown function
5267322	5361846	94524	Integrated		RA210_u420006	5290873	5291283	-1	Prepilin-type N-terminal cleavage/methylation domain-containing protein
5267322	5361846	94524	Integrated		RA210_u420007	5291292	5291783	-1	Prepilin-type N-terminal cleavage/methylation domain-containing protein
5267322	5361846	94524	Integrated		RA210_u420008	5291608	5291910	1	exported protein of unknown function
5267322	5361846	94524	Integrated		RA210_u430007	5295227	5295403	1	protein of unknown function
5267322	5361846	94524	Integrated		RA210_u430010	5297187	5297312	1	protein of unknown function
5267322	5361846	94524	Integrated		RA210_u440001	5297561	5298115	-1	TRAP-type C4-dicarboxylate transport system, small permease component
5267322	5361846	94524	Integrated		RA210_u440002	5298163	5299146	-1	Solute-binding protein Bpro_3107
5267322	5361846	94524	Integrated		RA210_u440003	5299383	5300108	1	DNA-binding transcriptional regulator, FadR family
5267322	5361846	94524	Integrated	garD	RA210_u440004	5300229	5301845	1	(D)-galactarate dehydrogenase
5267322	5361846	94524	Integrated		RA210_u440005	5302071	5302775	1	protein of unknown function
5267322	5361846	94524	Integrated		RA210_u450001	5303042	5303140	1	protein of unknown function
5267322	5361846	94524	Integrated		RA210_u450002	5303183	5304448	1	protein of unknown function
5267322	5361846	94524	Integrated		RA210_u450003	5304709	5306703	1	conserved protein of unknown function
5267322	5361846	94524	Integrated		RA210_u450004	5307111	5307848	-1	conserved protein of unknown function
5267322	5361846	94524	Integrated		RA210_u450005	5307968	5308087	-1	protein of unknown function
5267322	5361846	94524	Integrated		RA210_u450006	5308039	5308224	-1	protein of unknown function
5267322	5361846	94524	Integrated		RA210_u450007	5308246	5308329	-1	protein of unknown function
5267322	5361846	94524	Integrated		RA210_u460001	5308541	5309302	-1	protein of unknown function
5267322	5361846	94524	Integrated		RA210_u460002	5309296	5309613	1	protein of unknown function
5267322	5361846	94524	Integrated		RA210_u460003	5309948	5310121	1	protein of unknown function
5267322	5361846	94524	Integrated		RA210_u460004	5310274	5310738	-1	protein of unknown function
5267322	5361846	94524	Integrated		RA210_u460005	5310806	5311027	-1	protein of unknown function
5267322	5361846	94524	Integrated		RA210_u460006	5310915	5311289	-1	VOC domain-containing protein
5267322	5361846	94524	Integrated		RA210_u460007	5311377	5311577	-1	protein of unknown function
5267322	5361846	94524	Integrated		RA210_u460008	5312070	5312591	-1	conserved membrane protein of unknown function
5267322	5361846	94524	Integrated		RA210_u460009	5312614	5312835	-1	protein of unknown function
5267322	5361846	94524	Integrated		RA210_u460010	5312860	5312976	-1	protein of unknown function
5267322	5361846	94524	Integrated		RA210_u470001	5313633	5314496	-1	membrane protein of unknown function
5267322	5361846	94524	Integrated		RA210_u470002	5314614	5314886	1	protein of unknown function
5267322	5361846	94524	Integrated		RA210_u470003	5315054	5315257	-1	protein of unknown function
5267322	5361846	94524	Integrated		RA210_u470004	5315197	5315394	-1	protein of unknown function
5267322	5361846	94524	Integrated		RA210_u470005	5315313	5316329	-1	(P)ppGpp synthetase
5267322	5361846	94524	Integrated		RA210_u470006	5316549	5317250	-1	conserved protein of unknown function
5267322	5361846	94524	Integrated		RA210_u470007	5317403	5317492	1	protein of unknown function
5267322	5361846	94524	Integrated		RA210_u470008	5317434	5318105	-1	protein of unknown function
5267322	5361846	94524	Integrated		RA210_u480001	5318505	5318633	-1	protein of unknown function
5267322	5361846	94524	Integrated		RA210_u480002	5319058	5319609	-1	protein of unknown function
5267322	5361846	94524	Integrated		RA210_u480003	5319689	5320396	-1	conserved protein of unknown function
5267322	5361846	94524	Integrated		RA210_u480004	5320320	5320487	-1	protein of unknown function
5267322	5361846	94524	Integrated		RA210_u480005	5320543	5321148	-1	protein of unknown function
5267322	5361846	94524	Integrated		RA210_u480006	5321280	5321606	-1	conserved membrane protein of unknown function
5267322	5361846	94524	Integrated		RA210_u480007	5321711	5321869	-1	protein of unknown function
5267322	5361846	94524	Integrated		RA210_u480008	5321827	5322201	1	protein of unknown function
5267322	5361846	94524	Integrated		RA210_u480009	5322359	5322748	-1	Distant similarity with leukotriene C4 synthase (microsomal glutathione S-transferase)
5267322	5361846	94524	Integrated		RA210_u480010	5322949	5323055	1	protein of unknown function
5267322	5361846	94524	Integrated		RA210_u490001	5323221	5324705	-1	transposase
5267322	5361846	94524	Integrated		RA210_u490002	5325127	5325435	1	putative DNA helicase
5267322	5361846	94524	Integrated		RA210_u490003	5325442	5327526	-1	exported protein of unknown function
5267322	5361846	94524	Integrated		RA210_u490004	5327592	5327655	1	protein of unknown function
5267322	5361846	94524	Integrated		RA210_u500001	5327816	5331741	1	protein of unknown function
5267322	5361846	94524	Integrated		RA210_u510001	5332082	5332351	1	BrnT family toxin
5267322	5361846	94524	Integrated		RA210_u510002	5332308	5332664	1	conserved protein of unknown function
5267322	5361846	94524	Integrated		RA210_u510003	5332701	5332892	1	protein of unknown function
5267322	5361846	94524	Integrated		RA210_u510004	5333251	5333427	1	protein of unknown function
5267322	5361846	94524	Integrated		RA210_u510005	5333671	5333826	1	protein of unknown function
5267322	5361846	94524	Integrated		RA210_u510006	5334171	5334425	1	protein of unknown function
5267322	5361846	94524	Integrated		RA210_u510007	5334295	5335323	1	putative Lipase (Class 3)
5267322	5361846	94524	Integrated		RA210_u510008	5335320	5335439	1	protein of unknown function
5267322	5361846	94524	Integrated		RA210_u510009	5335379	5335553	1	protein of unknown function
5267322	5361846	94524	Integrated		RA210_u520001	5335654	5335903	-1	protein of unknown function
5267322	5361846	94524	Integrated		RA210_u520002	5336505	5336981	-1	protein of unknown function
5267322	5361846	94524	Integrated		RA210_u520003	5336881	5337087	-1	protein of unknown function
5267322	5361846	94524	Integrated		RA210_u520004	5337666	5338091	-1	Acetyltransferase (GNAT) family protein
5267322	5361846	94524	Integrated		RA210_u520005	5337828	5338286	1	protein of unknown function
5267322	5361846	94524	Integrated		RA210_u520006	5338302	5338496	-1	protein of unknown function
5267322	5361846	94524	Integrated		RA210_u520007	5338480	5338659	-1	protein of unknown function
5267322	5361846	94524	Integrated		RA210_u530001	5339122	5339487	1	protein of unknown function
5267322	5361846	94524	Integrated		RA210_u530002	5339827	5339892	-1	protein of unknown function
5267322	5361846	94524	Integrated		RA210_u530003	5339861	5340781	1	protein of unknown function
5267322	5361846	94524	Integrated		RA210_u530004	5341217	5341342	1	protein of unknown function
5267322	5361846	94524	Integrated		RA210_u530005	5341433	5341948	1	protein of unknown function
5267322	5361846	94524	Integrated		RA210_u530006	5341997	5342178	1	protein of unknown function
5267322	5361846	94524	Integrated		RA210_u530007	5342073	5342178	1	protein of unknown function
5267322	5361846	94524	Integrated		RA210_u540001	5342306	5342644	1	protein of unknown function
5267322	5361846	94524	Integrated		RA210_u540002	5342781	5343230	-1	protein of unknown function
5267322	5361846	94524	Integrated		RA210_u540004	5343227	5343493	-1	protein of unknown function
5267322	5361846	94524	Integrated		RA210_u540003	5343786	5344475	1	protein of unknown function
5267322	5361846	94524	Integrated		RA210_u540005	5344763	5345203	1	protein of unknown function
5267322	5361846	94524	Integrated		RA210_u540006	5345244	5345319	1	protein of unknown function
5267322	5361846	94524	Integrated		RA210_u550001	5345750	5345959	1	protein of unknown function
5267322	5361846	94524	Integrated		RA210_u550002	5346440	5347426	1	protein of unknown function
5267322	5361846	94524	Integrated		RA210_u550003	5347074	5347193	-1	protein of unknown function
5267322	5361846	94524	Integrated		RA210_u550004	5347518	5347691	-1	protein of unknown function
5267322	5361846	94524	Integrated		RA210_u560001	5348273	5348578	1	YCII domain-containing protein
5267322	5361846	94524	Integrated		RA210_u560002	5348846	5349331	1	conserved membrane protein of unknown function
5267322	5361846	94524	Integrated		RA210_u560003	5349050	5349124	-1	protein of unknown function
5267322	5361846	94524	Integrated		RA210_u560004	5349995	5350261	1	protein of unknown function
5267322	5361846	94524	Integrated		RA210_u560005	5350317	5350587	1	protein of unknown function
5267322	5361846	94524	Integrated		RA210_u570001	5350688	5350787	-1	protein of unknown function
5267322	5361846	94524	Integrated		RA210_u570002	5350769	5351119	1	conserved protein of unknown function
5267322	5361846	94524	Integrated		RA210_u570003	5351116	5351448	1	conserved protein of unknown function
5267322	5361846	94524	Integrated		RA210_u570004	5351518	5353068	1	transposase
5267322	5361846	94524	Integrated		RA210_u580001	5353260	5353376	1	protein of unknown function
5267322	5361846	94524	Integrated		RA210_u580002	5353345	5353791	1	protein of unknown function
5267322	5361846	94524	Integrated		RA210_u580003	5353737	5354291	1	protein of unknown function
5267322	5361846	94524	Integrated		RA210_u580004	5354288	5354509	-1	protein of unknown function
5267322	5361846	94524	Integrated		RA210_u580005	5354899	5355336	1	protein of unknown function
5267322	5361846	94524	Integrated		RA210_u580006	5355333	5355557	1	protein of unknown function
5267322	5361846	94524	Integrated		RA210_u590001	5355837	5356016	-1	protein of unknown function
5267322	5361846	94524	Integrated		RA210_u590002	5355846	5357198	1	conserved protein of unknown function
5267322	5361846	94524	Integrated		RA210_u590003	5357347	5357841	1	Acetyltransferase
5267322	5361846	94524	Integrated		RA210_u590004	5357530	5357688	-1	protein of unknown function
5267322	5361846	94524	Integrated		RA210_u600001	5358637	5358966	-1	protein of unknown function
5267322	5361846	94524	Integrated		RA210_u600002	5359034	5359834	-1	protein of unknown function
5267322	5361846	94524	Integrated		RA210_u610001	5361038	5361286	-1	protein of unknown function
5267322	5361846	94524	Integrated		RA210_u610002	5361518	5361589	1	protein of unknown function
5267322	5361846	94524	Integrated		RA210_u610003	5361683	5361846	1	protein of unknown function
5336505	5341948	5443	Integrated		RA210_u520002	5336505	5336981	-1	protein of unknown function
5336505	5341948	5443	Integrated		RA210_u520003	5336881	5337087	-1	protein of unknown function
5336505	5341948	5443	Integrated		RA210_u520004	5337666	5338091	-1	Acetyltransferase (GNAT) family protein
5336505	5341948	5443	Integrated		RA210_u520005	5337828	5338286	1	protein of unknown function
5336505	5341948	5443	Integrated		RA210_u520006	5338302	5338496	-1	protein of unknown function
5336505	5341948	5443	Integrated		RA210_u520007	5338480	5338659	-1	protein of unknown function
5336505	5341948	5443	Integrated		RA210_u530001	5339122	5339487	1	protein of unknown function
5336505	5341948	5443	Integrated		RA210_u530002	5339827	5339892	-1	protein of unknown function
5336505	5341948	5443	Integrated		RA210_u530003	5339861	5340781	1	protein of unknown function
5336505	5341948	5443	Integrated		RA210_u530004	5341217	5341342	1	protein of unknown function
5336505	5341948	5443	Integrated		RA210_u530005	5341433	5341948	1	protein of unknown function
5362027	5366671	4644	Integrated		RA210_u620002	5362027	5363373	-1	protein of unknown function
5362027	5366671	4644	Integrated		RA210_u620001	5362060	5363208	1	transposase
5362027	5366671	4644	Integrated		RA210_u630001	5364005	5364460	1	conserved protein of unknown function
5362027	5366671	4644	Integrated		RA210_u630002	5364712	5364831	-1	protein of unknown function
5362027	5366671	4644	Integrated		RA210_u630003	5364841	5364975	-1	protein of unknown function
5362027	5366671	4644	Integrated		RA210_u640001	5366294	5366671	1	conserved protein of unknown function
5370295	5374119	3824	Integrated		RA210_u670001	5370295	5371470	1	transposase
5370295	5374119	3824	Integrated		RA210_u680001	5371869	5372327	-1	protein of unknown function
5370295	5374119	3824	Integrated		RA210_u680002	5371883	5371966	-1	protein of unknown function
5370295	5374119	3824	Integrated		RA210_u680003	5371989	5372060	1	protein of unknown function
5370295	5374119	3824	Integrated		RA210_u680004	5372347	5372466	-1	protein of unknown function
5370295	5374119	3824	Integrated		RA210_u680005	5372474	5373010	-1	conserved protein of unknown function
5370295	5374119	3824	Integrated		RA210_u690001	5373304	5374119	1	protein of unknown function
5370295	5374119	3824	Integrated		RA210_u690002	5374055	5374679	1	protein of unknown function
412814	464205	51391	IslandPath-DIMOB		RA210_u10356	412814	414991	1	Ferrichrome-iron receptor
412814	464205	51391	IslandPath-DIMOB		RA210_u10357	415145	415456	1	protein of unknown function
412814	464205	51391	IslandPath-DIMOB		RA210_u10358	416094	416270	-1	protein of unknown function
412814	464205	51391	IslandPath-DIMOB		RA210_u10359	416301	416675	-1	protein of unknown function
412814	464205	51391	IslandPath-DIMOB		RA210_u10360	417462	418916	1	AAA family ATPase
412814	464205	51391	IslandPath-DIMOB		RA210_u10361	418710	418775	-1	protein of unknown function
412814	464205	51391	IslandPath-DIMOB		RA210_u10362	419018	419221	-1	protein of unknown function
412814	464205	51391	IslandPath-DIMOB		RA210_u10363	419254	419949	-1	Putative predicted metal-dependent hydrolase
412814	464205	51391	IslandPath-DIMOB		RA210_u10364	419946	423251	-1	Type I restriction-modification system, restriction subunit R
412814	464205	51391	IslandPath-DIMOB		RA210_u10365	423369	425033	-1	ATPase
412814	464205	51391	IslandPath-DIMOB		RA210_u10366	425030	426346	-1	Restriction endonuclease subunit S
412814	464205	51391	IslandPath-DIMOB		RA210_u10367	426339	428822	-1	Type I restriction-modification system, DNA-methyltransferase subunit M
412814	464205	51391	IslandPath-DIMOB		RA210_u10368	428975	429442	-1	protein of unknown function
412814	464205	51391	IslandPath-DIMOB		RA210_u10369	429514	429684	1	protein of unknown function
412814	464205	51391	IslandPath-DIMOB		RA210_u10370	429772	429963	1	protein of unknown function
412814	464205	51391	IslandPath-DIMOB		RA210_u10371	430028	430300	1	protein of unknown function
412814	464205	51391	IslandPath-DIMOB		RA210_u10372	430237	430482	1	AlpA family phage regulatory protein
412814	464205	51391	IslandPath-DIMOB		RA210_u10373	430493	433144	1	protein of unknown function
412814	464205	51391	IslandPath-DIMOB		RA210_u10374	433313	433642	-1	protein of unknown function
412814	464205	51391	IslandPath-DIMOB		RA210_u10375	433652	435016	-1	Phage integrase family protein
412814	464205	51391	IslandPath-DIMOB		RA210_u10376	435027	435116	-1	protein of unknown function
412814	464205	51391	IslandPath-DIMOB		RA210_u10377	435126	435533	-1	protein of unknown function
412814	464205	51391	IslandPath-DIMOB		RA210_u10378	435365	436264	1	Chromosome (plasmid) partitioning protein ParA / Sporulation initiation inhibitor protein Soj
412814	464205	51391	IslandPath-DIMOB		RA210_u10379	436261	438183	1	conserved protein of unknown function
412814	464205	51391	IslandPath-DIMOB		RA210_u10380	438180	438848	1	protein of unknown function
412814	464205	51391	IslandPath-DIMOB		RA210_u10381	438886	439485	1	conserved protein of unknown function
412814	464205	51391	IslandPath-DIMOB		RA210_u10382	439798	441279	1	conserved protein of unknown function
412814	464205	51391	IslandPath-DIMOB		RA210_u10383	441593	442672	1	Integrating conjugative element protein
412814	464205	51391	IslandPath-DIMOB		RA210_u10384	442881	443396	1	protein of unknown function
412814	464205	51391	IslandPath-DIMOB		RA210_u10385	443436	443657	1	conserved protein of unknown function
412814	464205	51391	IslandPath-DIMOB		RA210_u10386	443701	443994	1	protein of unknown function
412814	464205	51391	IslandPath-DIMOB		RA210_u10387	444109	444783	1	protein of unknown function
412814	464205	51391	IslandPath-DIMOB		RA210_u10388	444923	445321	1	Single-stranded DNA-binding protein
412814	464205	51391	IslandPath-DIMOB		RA210_u10389	445349	445672	1	protein of unknown function
412814	464205	51391	IslandPath-DIMOB		RA210_u10390	445446	445691	1	protein of unknown function
412814	464205	51391	IslandPath-DIMOB		RA210_u10391	445734	446417	1	exported protein of unknown function
412814	464205	51391	IslandPath-DIMOB		RA210_u10393	446414	447112	1	protein of unknown function
412814	464205	51391	IslandPath-DIMOB		RA210_u10392	447316	449088	1	DEAD/DEAH box helicase
412814	464205	51391	IslandPath-DIMOB		RA210_u10394	449113	449670	-1	exported protein of unknown function
412814	464205	51391	IslandPath-DIMOB		RA210_u10395	449828	450706	1	Restriction endonuclease
412814	464205	51391	IslandPath-DIMOB		RA210_u10396	450676	451173	1	protein of unknown function
412814	464205	51391	IslandPath-DIMOB		RA210_u10397	450887	451165	1	protein of unknown function
412814	464205	51391	IslandPath-DIMOB		RA210_u10398	451317	451835	1	protein of unknown function
412814	464205	51391	IslandPath-DIMOB		RA210_u10399	452453	453040	1	conserved protein of unknown function
412814	464205	51391	IslandPath-DIMOB		RA210_u10400	453122	453460	1	conserved protein of unknown function
412814	464205	51391	IslandPath-DIMOB		RA210_u10401	454046	454588	1	protein of unknown function
412814	464205	51391	IslandPath-DIMOB		RA210_u10402	454651	455220	1	protein of unknown function
412814	464205	51391	IslandPath-DIMOB		RA210_u10403	455213	455851	1	ParB domain-containing protein
412814	464205	51391	IslandPath-DIMOB		RA210_u10404	455968	456174	1	protein of unknown function
412814	464205	51391	IslandPath-DIMOB		RA210_u10405	456137	456325	1	conserved protein of unknown function
412814	464205	51391	IslandPath-DIMOB		RA210_u10406	456651	457073	1	conserved protein of unknown function
412814	464205	51391	IslandPath-DIMOB		RA210_u10407	457219	457530	1	conserved protein of unknown function
412814	464205	51391	IslandPath-DIMOB		RA210_u10408	457643	458749	1	SAM-dependent methyltransferase
412814	464205	51391	IslandPath-DIMOB		RA210_u10409	459069	459590	1	protein of unknown function
412814	464205	51391	IslandPath-DIMOB		RA210_u10410	459587	459916	1	conserved protein of unknown function
412814	464205	51391	IslandPath-DIMOB		RA210_u10411	460042	460629	1	protein of unknown function
412814	464205	51391	IslandPath-DIMOB		RA210_u10412	460709	461326	1	conserved protein of unknown function
412814	464205	51391	IslandPath-DIMOB		RA210_u10413	461334	461531	1	conserved protein of unknown function
412814	464205	51391	IslandPath-DIMOB		RA210_u10414	461663	463981	1	Helicase
412814	464205	51391	IslandPath-DIMOB		RA210_u10415	463831	464205	1	protein of unknown function
412814	464205	51391	IslandPath-DIMOB		RA210_u10416	464096	464302	1	protein of unknown function
593339	610825	17486	IslandPath-DIMOB		RA210_u10552	591066	593342	1	HD domain-containing protein
593339	610825	17486	IslandPath-DIMOB	traD	RA210_u10553	593339	595396	1	Type IV conjugative transfer system coupling protein TraD
593339	610825	17486	IslandPath-DIMOB		RA210_u10554	595398	596153	1	conserved membrane protein of unknown function
593339	610825	17486	IslandPath-DIMOB		RA210_u10555	596193	596471	-1	Endoribonuclease VapD homolog
593339	610825	17486	IslandPath-DIMOB		RA210_u10556	596471	596671	-1	conserved protein of unknown function
593339	610825	17486	IslandPath-DIMOB		RA210_u10557	597017	597541	-1	RES domain-containing protein
593339	610825	17486	IslandPath-DIMOB		RA210_u10558	597597	597989	-1	conserved protein of unknown function
593339	610825	17486	IslandPath-DIMOB		RA210_u10559	597723	598181	1	protein of unknown function
593339	610825	17486	IslandPath-DIMOB		RA210_u10560	598367	598540	1	protein of unknown function
593339	610825	17486	IslandPath-DIMOB		RA210_u10561	598544	599521	1	conserved protein of unknown function
593339	610825	17486	IslandPath-DIMOB		RA210_u10562	599844	600449	1	protein of unknown function
593339	610825	17486	IslandPath-DIMOB		RA210_u10563	600491	603883	-1	Putative signal transduction protein with Nacht domain
593339	610825	17486	IslandPath-DIMOB		RA210_u10564	600625	600798	-1	protein of unknown function
593339	610825	17486	IslandPath-DIMOB		RA210_u10565	601600	601767	-1	protein of unknown function
593339	610825	17486	IslandPath-DIMOB		RA210_u10566	602453	602599	1	protein of unknown function
593339	610825	17486	IslandPath-DIMOB		RA210_u10567	603981	605030	-1	HNH nuclease
593339	610825	17486	IslandPath-DIMOB		RA210_u10568	605027	605419	-1	AP-4-A phosphorylase
593339	610825	17486	IslandPath-DIMOB		RA210_u10569	605690	606088	1	MazG nucleotide pyrophosphohydrolase domain protein
593339	610825	17486	IslandPath-DIMOB		RA210_u10570	606116	607978	1	ATP-binding protein
593339	610825	17486	IslandPath-DIMOB		RA210_u10571	607965	609821	1	protein of unknown function
593339	610825	17486	IslandPath-DIMOB		RA210_u10572	609899	610825	-1	protein of unknown function
593339	610825	17486	IslandPath-DIMOB		RA210_u10573	610822	611076	-1	Eukaryotic translation initiation factor 4B
863081	894165	31084	IslandPath-DIMOB	etfB	RA210_u10791	863081	863830	-1	Electron transfer flavoprotein subunit beta
863081	894165	31084	IslandPath-DIMOB		RA210_u10792	863938	864669	-1	putative Transcriptional regulatory protein AruR
863081	894165	31084	IslandPath-DIMOB		RA210_u10793	864721	866805	1	Histidine kinase domain-containing protein
863081	894165	31084	IslandPath-DIMOB		RA210_u10794	867074	868774	1	ShlB/FhaC/HecB family hemolysin secretion/activation protein
863081	894165	31084	IslandPath-DIMOB		RA210_u10795	868872	889977	1	putative Filamentous hemagglutinin N-terminal domain-containing protein
863081	894165	31084	IslandPath-DIMOB		RA210_u20001	890319	890774	1	protein of unknown function
863081	894165	31084	IslandPath-DIMOB	icmF	RA210_u20002	890878	894165	-1	Isobutyryl-CoA mutase / P-loop GTPase
4279166	4302468	23302	IslandPath-DIMOB		RA210_u140085	4279166	4279366	-1	Putative Zn-binding protein
4279166	4302468	23302	IslandPath-DIMOB		RA210_u140086	4279363	4279659	-1	protein of unknown function
4279166	4302468	23302	IslandPath-DIMOB		RA210_u140087	4279983	4280297	1	protein of unknown function
4279166	4302468	23302	IslandPath-DIMOB		RA210_u140088	4280646	4280843	1	protein of unknown function
4279166	4302468	23302	IslandPath-DIMOB		RA210_u140089	4281197	4281433	-1	protein of unknown function
4279166	4302468	23302	IslandPath-DIMOB		RA210_u140090	4281517	4281888	1	conserved protein of unknown function
4279166	4302468	23302	IslandPath-DIMOB		RA210_u140091	4282000	4282332	1	conserved protein of unknown function
4279166	4302468	23302	IslandPath-DIMOB		RA210_u140092	4282395	4282586	-1	protein of unknown function
4279166	4302468	23302	IslandPath-DIMOB		RA210_u140093	4282754	4282993	-1	protein of unknown function
4279166	4302468	23302	IslandPath-DIMOB		RA210_u140094	4283134	4283202	-1	protein of unknown function
4279166	4302468	23302	IslandPath-DIMOB		RA210_u140095	4283636	4283905	-1	protein of unknown function
4279166	4302468	23302	IslandPath-DIMOB		RA210_u140096	4283942	4284253	-1	protein of unknown function
4279166	4302468	23302	IslandPath-DIMOB		RA210_u140097	4284316	4286484	1	Putative XRE family transcriptional regulator
4279166	4302468	23302	IslandPath-DIMOB		RA210_u140098	4286818	4287117	-1	protein of unknown function
4279166	4302468	23302	IslandPath-DIMOB		RA210_u140099	4286922	4287260	-1	protein of unknown function
4279166	4302468	23302	IslandPath-DIMOB		RA210_u150001	4287394	4291632	1	protein of unknown function
4279166	4302468	23302	IslandPath-DIMOB		RA210_u150002	4291795	4293645	1	exported protein of unknown function
4279166	4302468	23302	IslandPath-DIMOB		RA210_u150003	4293642	4294820	1	Capsule polysaccharide export protein KpsE/RkpR
4279166	4302468	23302	IslandPath-DIMOB		RA210_u150004	4294817	4296250	1	membrane protein of unknown function
4279166	4302468	23302	IslandPath-DIMOB		RA210_u150005	4296247	4297359	1	protein of unknown function
4279166	4302468	23302	IslandPath-DIMOB		RA210_u150006	4297359	4298642	1	conserved membrane protein of unknown function
4279166	4302468	23302	IslandPath-DIMOB		RA210_u150007	4298639	4299853	1	conserved protein of unknown function
4279166	4302468	23302	IslandPath-DIMOB		RA210_u150008	4299841	4300497	1	Methyltransf_11 domain-containing protein
4279166	4302468	23302	IslandPath-DIMOB		RA210_u150009	4300519	4301310	-1	putative UDP-N-acetyl-D-mannosaminuronic acid transferase
4279166	4302468	23302	IslandPath-DIMOB		RA210_u150010	4301464	4302468	-1	Methyltransferase type 12
5025128	5033596	8468	IslandPath-DIMOB		RA210_u240031	5025128	5026846	1	Mechanosensitive ion channel family protein
5025128	5033596	8468	IslandPath-DIMOB		RA210_u240032	5026864	5027379	1	Glyoxalase/bleomycin resistance protein/dioxygenase
5025128	5033596	8468	IslandPath-DIMOB		RA210_u240033	5027370	5028572	1	MFS transporter
5025128	5033596	8468	IslandPath-DIMOB		RA210_u240034	5028734	5029006	1	protein of unknown function
5025128	5033596	8468	IslandPath-DIMOB		RA210_u240035	5029139	5030098	1	2-dehydropantoate 2-reductase
5025128	5033596	8468	IslandPath-DIMOB		RA210_u240036	5030082	5030327	-1	conserved protein of unknown function
5025128	5033596	8468	IslandPath-DIMOB		RA210_u240037	5030441	5031268	1	RecA/RadA recombinase
5025128	5033596	8468	IslandPath-DIMOB		RA210_u240038	5031228	5032790	1	UmuC domain-containing protein
5025128	5033596	8468	IslandPath-DIMOB		RA210_u240039	5032893	5033108	1	conserved protein of unknown function
5025128	5033596	8468	IslandPath-DIMOB		RA210_u240040	5033174	5033596	1	PH domain-containing protein
5141916	5192128	50212	IslandPath-DIMOB	rpmD	RA210_u270018	5141916	5142098	-1	50S ribosomal subunit protein L30
5141916	5192128	50212	IslandPath-DIMOB	rpsE	RA210_u270019	5142119	5142637	-1	30S ribosomal subunit protein S5
5141916	5192128	50212	IslandPath-DIMOB	rplR	RA210_u270020	5142662	5143024	-1	50S ribosomal subunit protein L18
5141916	5192128	50212	IslandPath-DIMOB	rplF	RA210_u270021	5143036	5143569	-1	50S ribosomal subunit protein L6
5141916	5192128	50212	IslandPath-DIMOB	rpsH	RA210_u270022	5143582	5143977	-1	30S ribosomal subunit protein S8
5141916	5192128	50212	IslandPath-DIMOB	rpsN	RA210_u270023	5144006	5144311	-1	30S ribosomal subunit protein S14
5141916	5192128	50212	IslandPath-DIMOB	rplE	RA210_u270024	5144323	5144985	-1	50S ribosomal subunit protein L5
5141916	5192128	50212	IslandPath-DIMOB	rplX	RA210_u270025	5144991	5145308	-1	50S ribosomal subunit protein L24
5141916	5192128	50212	IslandPath-DIMOB	rplN	RA210_u270026	5145334	5145702	-1	50S ribosomal subunit protein L14
5141916	5192128	50212	IslandPath-DIMOB		RA210_u270027	5145888	5146403	-1	Peroxiredoxin
5141916	5192128	50212	IslandPath-DIMOB	rpsQ	RA210_u270028	5146498	5146797	-1	30S ribosomal protein S17
5141916	5192128	50212	IslandPath-DIMOB		RA210_u270029	5146794	5147030	-1	LSU ribosomal protein L29p (L35e)
5141916	5192128	50212	IslandPath-DIMOB	rplP	RA210_u270030	5147044	5147460	-1	50S ribosomal subunit protein L16
5141916	5192128	50212	IslandPath-DIMOB	rpsC	RA210_u270031	5147463	5148359	-1	30S ribosomal protein S3
5141916	5192128	50212	IslandPath-DIMOB	rplV	RA210_u270032	5148383	5148718	-1	50S ribosomal subunit protein L22
5141916	5192128	50212	IslandPath-DIMOB	rpsS	RA210_u270033	5148731	5149006	-1	30S ribosomal subunit protein S19
5141916	5192128	50212	IslandPath-DIMOB	rplB	RA210_u270034	5149018	5149842	-1	50S ribosomal subunit protein L2
5141916	5192128	50212	IslandPath-DIMOB	rplW	RA210_u270035	5149843	5150178	-1	50S ribosomal subunit protein L23
5141916	5192128	50212	IslandPath-DIMOB	rplD	RA210_u270036	5150175	5150798	-1	50S ribosomal subunit protein L4
5141916	5192128	50212	IslandPath-DIMOB	rplC	RA210_u270037	5150795	5151466	-1	50S ribosomal subunit protein L3
5141916	5192128	50212	IslandPath-DIMOB	rpsJ	RA210_u270038	5151654	5151968	-1	30S ribosomal subunit protein S10
5141916	5192128	50212	IslandPath-DIMOB		RA210_u270039	5151978	5152151	-1	protein of unknown function
5141916	5192128	50212	IslandPath-DIMOB		RA210_u280001	5152659	5152895	-1	protein of unknown function
5141916	5192128	50212	IslandPath-DIMOB		RA210_u280002	5152919	5153164	1	protein of unknown function
5141916	5192128	50212	IslandPath-DIMOB		RA210_u280003	5153193	5153561	1	Glyoxalase
5141916	5192128	50212	IslandPath-DIMOB		RA210_u280004	5153340	5153570	-1	protein of unknown function
5141916	5192128	50212	IslandPath-DIMOB		RA210_u280005	5153417	5153710	1	protein of unknown function
5141916	5192128	50212	IslandPath-DIMOB		RA210_u280006	5153589	5153777	1	protein of unknown function
5141916	5192128	50212	IslandPath-DIMOB		RA210_u280007	5154301	5154660	1	conserved protein of unknown function
5141916	5192128	50212	IslandPath-DIMOB		RA210_u280008	5154683	5154880	-1	protein of unknown function
5141916	5192128	50212	IslandPath-DIMOB		RA210_u280009	5154751	5154849	1	protein of unknown function
5141916	5192128	50212	IslandPath-DIMOB		RA210_u280010	5154861	5155247	-1	protein of unknown function
5141916	5192128	50212	IslandPath-DIMOB		RA210_u280011	5154980	5155399	1	protein of unknown function
5141916	5192128	50212	IslandPath-DIMOB		RA210_u280012	5155400	5155864	1	protein of unknown function
5141916	5192128	50212	IslandPath-DIMOB	ypeA	RA210_u280013	5155825	5156322	1	Acetyltransferase
5141916	5192128	50212	IslandPath-DIMOB		RA210_u280014	5155948	5156091	-1	protein of unknown function
5141916	5192128	50212	IslandPath-DIMOB		RA210_u280015	5156237	5156431	1	conserved protein of unknown function
5141916	5192128	50212	IslandPath-DIMOB		RA210_u280016	5156543	5156866	-1	protein of unknown function
5141916	5192128	50212	IslandPath-DIMOB		RA210_u280017	5157134	5157496	1	conserved protein of unknown function
5141916	5192128	50212	IslandPath-DIMOB		RA210_u280018	5157629	5158105	-1	protein of unknown function
5141916	5192128	50212	IslandPath-DIMOB		RA210_u280019	5158003	5158632	1	protein of unknown function
5141916	5192128	50212	IslandPath-DIMOB		RA210_u280020	5159018	5159227	-1	protein of unknown function
5141916	5192128	50212	IslandPath-DIMOB		RA210_u280021	5159892	5160569	1	exported protein of unknown function
5141916	5192128	50212	IslandPath-DIMOB		RA210_u280022	5160706	5160903	1	protein of unknown function
5141916	5192128	50212	IslandPath-DIMOB		RA210_u280023	5160846	5161331	1	protein of unknown function
5141916	5192128	50212	IslandPath-DIMOB		RA210_u280024	5161397	5161684	1	protein of unknown function
5141916	5192128	50212	IslandPath-DIMOB		RA210_u280025	5162321	5162536	1	protein of unknown function
5141916	5192128	50212	IslandPath-DIMOB		RA210_u280026	5162450	5162512	-1	protein of unknown function
5141916	5192128	50212	IslandPath-DIMOB		RA210_u280027	5162555	5162833	1	protein of unknown function
5141916	5192128	50212	IslandPath-DIMOB		RA210_u280028	5163013	5163468	1	protein of unknown function
5141916	5192128	50212	IslandPath-DIMOB		RA210_u280029	5163414	5164028	-1	membrane protein of unknown function
5141916	5192128	50212	IslandPath-DIMOB		RA210_u280030	5164020	5164385	1	protein of unknown function
5141916	5192128	50212	IslandPath-DIMOB		RA210_u280031	5165014	5165244	1	protein of unknown function
5141916	5192128	50212	IslandPath-DIMOB		RA210_u280032	5165741	5166133	1	QacE family quaternary ammonium compound efflux SMR transporter
5141916	5192128	50212	IslandPath-DIMOB		RA210_u280033	5166222	5166779	1	protein of unknown function
5141916	5192128	50212	IslandPath-DIMOB		RA210_u280034	5166339	5166623	-1	protein of unknown function
5141916	5192128	50212	IslandPath-DIMOB		RA210_u280035	5166937	5167040	1	protein of unknown function
5141916	5192128	50212	IslandPath-DIMOB		RA210_u290001	5167417	5167779	1	protein of unknown function
5141916	5192128	50212	IslandPath-DIMOB		RA210_u290002	5167853	5168062	1	protein of unknown function
5141916	5192128	50212	IslandPath-DIMOB		RA210_u290003	5168121	5168678	1	conserved membrane protein of unknown function
5141916	5192128	50212	IslandPath-DIMOB		RA210_u290004	5168839	5169567	1	protein of unknown function
5141916	5192128	50212	IslandPath-DIMOB		RA210_u290005	5169762	5170682	1	protein of unknown function
5141916	5192128	50212	IslandPath-DIMOB		RA210_u290006	5170731	5171150	1	membrane protein of unknown function
5141916	5192128	50212	IslandPath-DIMOB		RA210_u290007	5171555	5171911	-1	protein of unknown function
5141916	5192128	50212	IslandPath-DIMOB		RA210_u290008	5171567	5172091	1	protein of unknown function
5141916	5192128	50212	IslandPath-DIMOB		RA210_u290009	5172039	5172287	1	protein of unknown function
5141916	5192128	50212	IslandPath-DIMOB		RA210_u290010	5172166	5172612	1	protein of unknown function
5141916	5192128	50212	IslandPath-DIMOB		RA210_u290011	5172662	5172790	1	protein of unknown function
5141916	5192128	50212	IslandPath-DIMOB		RA210_u290012	5172997	5173239	1	protein of unknown function
5141916	5192128	50212	IslandPath-DIMOB		RA210_u290013	5173206	5173430	-1	protein of unknown function
5141916	5192128	50212	IslandPath-DIMOB		RA210_u290014	5173411	5173797	-1	protein of unknown function
5141916	5192128	50212	IslandPath-DIMOB		RA210_u290015	5173862	5174197	-1	protein of unknown function
5141916	5192128	50212	IslandPath-DIMOB		RA210_u290016	5174489	5175031	-1	protein of unknown function
5141916	5192128	50212	IslandPath-DIMOB		RA210_u290017	5175154	5175552	1	conserved protein of unknown function
5141916	5192128	50212	IslandPath-DIMOB		RA210_u290018	5175361	5175483	-1	protein of unknown function
5141916	5192128	50212	IslandPath-DIMOB		RA210_u290019	5175677	5175748	-1	protein of unknown function
5141916	5192128	50212	IslandPath-DIMOB		RA210_u290020	5175691	5176062	1	PDZ domain-containing protein
5141916	5192128	50212	IslandPath-DIMOB		RA210_u290021	5177058	5177309	1	conserved protein of unknown function
5141916	5192128	50212	IslandPath-DIMOB		RA210_u290022	5177312	5177482	1	protein of unknown function
5141916	5192128	50212	IslandPath-DIMOB		RA210_u290023	5177545	5177835	1	Excinuclease ABC subunit A
5141916	5192128	50212	IslandPath-DIMOB		RA210_u290024	5177847	5178146	1	XRE family transcriptional regulator
5141916	5192128	50212	IslandPath-DIMOB		RA210_u290025	5178210	5178398	1	protein of unknown function
5141916	5192128	50212	IslandPath-DIMOB		RA210_u290026	5178334	5178804	1	protein of unknown function
5141916	5192128	50212	IslandPath-DIMOB		RA210_u290027	5178728	5178913	1	protein of unknown function
5141916	5192128	50212	IslandPath-DIMOB		RA210_u290028	5178959	5179387	1	conserved protein of unknown function
5141916	5192128	50212	IslandPath-DIMOB		RA210_u290029	5179360	5179458	1	protein of unknown function
5141916	5192128	50212	IslandPath-DIMOB		RA210_u290030	5179507	5179681	1	protein of unknown function
5141916	5192128	50212	IslandPath-DIMOB		RA210_u300001	5179783	5179992	1	protein of unknown function
5141916	5192128	50212	IslandPath-DIMOB	udh	RA210_u300002	5180041	5180850	1	Uronate dehydrogenase
5141916	5192128	50212	IslandPath-DIMOB		RA210_u300003	5180942	5182765	1	Glycoside hydrolase family 28 protein
5141916	5192128	50212	IslandPath-DIMOB		RA210_u300004	5182798	5183586	1	2,4-dihydroxyhept-2-ene-1,7-dioic acid aldolase
5141916	5192128	50212	IslandPath-DIMOB	glxR	RA210_u300005	5183601	5184497	1	tartronate semialdehyde reductase, NADH-dependent
5141916	5192128	50212	IslandPath-DIMOB	ttuD	RA210_u300006	5184626	5185792	1	Putative hydroxypyruvate reductase
5141916	5192128	50212	IslandPath-DIMOB	pyk	RA210_u300007	5185792	5187210	1	Pyruvate kinase
5141916	5192128	50212	IslandPath-DIMOB		RA210_u300008	5187228	5188208	1	Gluconolactonase
5141916	5192128	50212	IslandPath-DIMOB		RA210_u300009	5188320	5189396	1	Porin_4 domain-containing protein
5141916	5192128	50212	IslandPath-DIMOB		RA210_u300010	5189562	5189681	1	protein of unknown function
5141916	5192128	50212	IslandPath-DIMOB		RA210_u300011	5190073	5190297	-1	SlyX family protein
5141916	5192128	50212	IslandPath-DIMOB		RA210_u300012	5190648	5190905	-1	protein of unknown function
5141916	5192128	50212	IslandPath-DIMOB		RA210_u300013	5190826	5190936	-1	protein of unknown function
5141916	5192128	50212	IslandPath-DIMOB		RA210_u300014	5191020	5191241	-1	Transcriptional regulator
5141916	5192128	50212	IslandPath-DIMOB		RA210_u300015	5191382	5191696	1	protein of unknown function
5141916	5192128	50212	IslandPath-DIMOB		RA210_u300016	5191790	5192128	-1	protein of unknown function
5267322	5361846	94524	IslandPath-DIMOB		RA210_u390001	5267322	5267503	-1	protein of unknown function
5267322	5361846	94524	IslandPath-DIMOB		RA210_u390002	5267660	5267902	1	protein of unknown function
5267322	5361846	94524	IslandPath-DIMOB		RA210_u390003	5267879	5268214	-1	protein of unknown function
5267322	5361846	94524	IslandPath-DIMOB		RA210_u390004	5268370	5268549	-1	protein of unknown function
5267322	5361846	94524	IslandPath-DIMOB		RA210_u390005	5268884	5269255	-1	Antibiotic biosynthesis monooxygenase
5267322	5361846	94524	IslandPath-DIMOB		RA210_u390006	5269327	5269464	-1	protein of unknown function
5267322	5361846	94524	IslandPath-DIMOB		RA210_u390007	5269467	5270093	-1	conserved protein of unknown function
5267322	5361846	94524	IslandPath-DIMOB		RA210_u390008	5269598	5269684	1	protein of unknown function
5267322	5361846	94524	IslandPath-DIMOB		RA210_u390009	5270248	5270574	-1	conserved membrane protein of unknown function
5267322	5361846	94524	IslandPath-DIMOB		RA210_u390010	5270788	5271516	-1	Endo/exonuclease/phosphatase domain-containing protein
5267322	5361846	94524	IslandPath-DIMOB		RA210_u390011	5271633	5271731	1	protein of unknown function
5267322	5361846	94524	IslandPath-DIMOB		RA210_u390012	5272086	5272550	-1	protein of unknown function
5267322	5361846	94524	IslandPath-DIMOB		RA210_u390013	5272892	5273140	1	protein of unknown function
5267322	5361846	94524	IslandPath-DIMOB		RA210_u390014	5273331	5273450	-1	protein of unknown function
5267322	5361846	94524	IslandPath-DIMOB		RA210_u390015	5273383	5273568	1	protein of unknown function
5267322	5361846	94524	IslandPath-DIMOB		RA210_u390016	5273537	5273610	1	protein of unknown function
5267322	5361846	94524	IslandPath-DIMOB		RA210_u400001	5273945	5274619	-1	conserved protein of unknown function
5267322	5361846	94524	IslandPath-DIMOB		RA210_u400002	5274677	5274922	-1	protein of unknown function
5267322	5361846	94524	IslandPath-DIMOB		RA210_u400003	5274889	5275266	-1	protein of unknown function
5267322	5361846	94524	IslandPath-DIMOB		RA210_u400004	5275227	5275691	-1	protein of unknown function
5267322	5361846	94524	IslandPath-DIMOB		RA210_u400005	5275868	5277283	-1	Mrr_cat domain-containing protein
5267322	5361846	94524	IslandPath-DIMOB		RA210_u400006	5277320	5277931	-1	protein of unknown function
5267322	5361846	94524	IslandPath-DIMOB		RA210_u400007	5277975	5278745	-1	ABC-type sugar transport system, periplasmic component
5267322	5361846	94524	IslandPath-DIMOB		RA210_u400008	5278278	5278352	1	protein of unknown function
5267322	5361846	94524	IslandPath-DIMOB		RA210_u400009	5278793	5279389	-1	protein of unknown function
5267322	5361846	94524	IslandPath-DIMOB		RA210_u400010	5279329	5279490	-1	protein of unknown function
5267322	5361846	94524	IslandPath-DIMOB		RA210_u400011	5279614	5279835	1	conserved protein of unknown function
5267322	5361846	94524	IslandPath-DIMOB		RA210_u410001	5280074	5283168	-1	protein of unknown function
5267322	5361846	94524	IslandPath-DIMOB		RA210_u410002	5283011	5283889	-1	exported protein of unknown function
5267322	5361846	94524	IslandPath-DIMOB		RA210_u410003	5283933	5284862	-1	protein of unknown function
5267322	5361846	94524	IslandPath-DIMOB		RA210_u410004	5284859	5285938	-1	protein of unknown function
5267322	5361846	94524	IslandPath-DIMOB		RA210_u420001	5286044	5286323	-1	protein of unknown function
5267322	5361846	94524	IslandPath-DIMOB		RA210_u420002	5286714	5287592	-1	putative PEP-CTERM exosortase interaction domain-containing protein
5267322	5361846	94524	IslandPath-DIMOB		RA210_u420003	5287677	5288072	-1	protein of unknown function
5267322	5361846	94524	IslandPath-DIMOB		RA210_u420004	5287820	5290105	-1	Glycoprotein gp2
5267322	5361846	94524	IslandPath-DIMOB		RA210_u420005	5290365	5290835	-1	conserved protein of unknown function
5267322	5361846	94524	IslandPath-DIMOB		RA210_u420006	5290873	5291283	-1	Prepilin-type N-terminal cleavage/methylation domain-containing protein
5267322	5361846	94524	IslandPath-DIMOB		RA210_u420007	5291292	5291783	-1	Prepilin-type N-terminal cleavage/methylation domain-containing protein
5267322	5361846	94524	IslandPath-DIMOB		RA210_u420008	5291608	5291910	1	exported protein of unknown function
5267322	5361846	94524	IslandPath-DIMOB		RA210_u430007	5295227	5295403	1	protein of unknown function
5267322	5361846	94524	IslandPath-DIMOB		RA210_u430010	5297187	5297312	1	protein of unknown function
5267322	5361846	94524	IslandPath-DIMOB		RA210_u440001	5297561	5298115	-1	TRAP-type C4-dicarboxylate transport system, small permease component
5267322	5361846	94524	IslandPath-DIMOB		RA210_u440002	5298163	5299146	-1	Solute-binding protein Bpro_3107
5267322	5361846	94524	IslandPath-DIMOB		RA210_u440003	5299383	5300108	1	DNA-binding transcriptional regulator, FadR family
5267322	5361846	94524	IslandPath-DIMOB	garD	RA210_u440004	5300229	5301845	1	(D)-galactarate dehydrogenase
5267322	5361846	94524	IslandPath-DIMOB		RA210_u440005	5302071	5302775	1	protein of unknown function
5267322	5361846	94524	IslandPath-DIMOB		RA210_u450001	5303042	5303140	1	protein of unknown function
5267322	5361846	94524	IslandPath-DIMOB		RA210_u450002	5303183	5304448	1	protein of unknown function
5267322	5361846	94524	IslandPath-DIMOB		RA210_u450003	5304709	5306703	1	conserved protein of unknown function
5267322	5361846	94524	IslandPath-DIMOB		RA210_u450004	5307111	5307848	-1	conserved protein of unknown function
5267322	5361846	94524	IslandPath-DIMOB		RA210_u450005	5307968	5308087	-1	protein of unknown function
5267322	5361846	94524	IslandPath-DIMOB		RA210_u450006	5308039	5308224	-1	protein of unknown function
5267322	5361846	94524	IslandPath-DIMOB		RA210_u450007	5308246	5308329	-1	protein of unknown function
5267322	5361846	94524	IslandPath-DIMOB		RA210_u460001	5308541	5309302	-1	protein of unknown function
5267322	5361846	94524	IslandPath-DIMOB		RA210_u460002	5309296	5309613	1	protein of unknown function
5267322	5361846	94524	IslandPath-DIMOB		RA210_u460003	5309948	5310121	1	protein of unknown function
5267322	5361846	94524	IslandPath-DIMOB		RA210_u460004	5310274	5310738	-1	protein of unknown function
5267322	5361846	94524	IslandPath-DIMOB		RA210_u460005	5310806	5311027	-1	protein of unknown function
5267322	5361846	94524	IslandPath-DIMOB		RA210_u460006	5310915	5311289	-1	VOC domain-containing protein
5267322	5361846	94524	IslandPath-DIMOB		RA210_u460007	5311377	5311577	-1	protein of unknown function
5267322	5361846	94524	IslandPath-DIMOB		RA210_u460008	5312070	5312591	-1	conserved membrane protein of unknown function
5267322	5361846	94524	IslandPath-DIMOB		RA210_u460009	5312614	5312835	-1	protein of unknown function
5267322	5361846	94524	IslandPath-DIMOB		RA210_u460010	5312860	5312976	-1	protein of unknown function
5267322	5361846	94524	IslandPath-DIMOB		RA210_u470001	5313633	5314496	-1	membrane protein of unknown function
5267322	5361846	94524	IslandPath-DIMOB		RA210_u470002	5314614	5314886	1	protein of unknown function
5267322	5361846	94524	IslandPath-DIMOB		RA210_u470003	5315054	5315257	-1	protein of unknown function
5267322	5361846	94524	IslandPath-DIMOB		RA210_u470004	5315197	5315394	-1	protein of unknown function
5267322	5361846	94524	IslandPath-DIMOB		RA210_u470005	5315313	5316329	-1	(P)ppGpp synthetase
5267322	5361846	94524	IslandPath-DIMOB		RA210_u470006	5316549	5317250	-1	conserved protein of unknown function
5267322	5361846	94524	IslandPath-DIMOB		RA210_u470007	5317403	5317492	1	protein of unknown function
5267322	5361846	94524	IslandPath-DIMOB		RA210_u470008	5317434	5318105	-1	protein of unknown function
5267322	5361846	94524	IslandPath-DIMOB		RA210_u480001	5318505	5318633	-1	protein of unknown function
5267322	5361846	94524	IslandPath-DIMOB		RA210_u480002	5319058	5319609	-1	protein of unknown function
5267322	5361846	94524	IslandPath-DIMOB		RA210_u480003	5319689	5320396	-1	conserved protein of unknown function
5267322	5361846	94524	IslandPath-DIMOB		RA210_u480004	5320320	5320487	-1	protein of unknown function
5267322	5361846	94524	IslandPath-DIMOB		RA210_u480005	5320543	5321148	-1	protein of unknown function
5267322	5361846	94524	IslandPath-DIMOB		RA210_u480006	5321280	5321606	-1	conserved membrane protein of unknown function
5267322	5361846	94524	IslandPath-DIMOB		RA210_u480007	5321711	5321869	-1	protein of unknown function
5267322	5361846	94524	IslandPath-DIMOB		RA210_u480008	5321827	5322201	1	protein of unknown function
5267322	5361846	94524	IslandPath-DIMOB		RA210_u480009	5322359	5322748	-1	Distant similarity with leukotriene C4 synthase (microsomal glutathione S-transferase)
5267322	5361846	94524	IslandPath-DIMOB		RA210_u480010	5322949	5323055	1	protein of unknown function
5267322	5361846	94524	IslandPath-DIMOB		RA210_u490001	5323221	5324705	-1	transposase
5267322	5361846	94524	IslandPath-DIMOB		RA210_u490002	5325127	5325435	1	putative DNA helicase
5267322	5361846	94524	IslandPath-DIMOB		RA210_u490003	5325442	5327526	-1	exported protein of unknown function
5267322	5361846	94524	IslandPath-DIMOB		RA210_u490004	5327592	5327655	1	protein of unknown function
5267322	5361846	94524	IslandPath-DIMOB		RA210_u500001	5327816	5331741	1	protein of unknown function
5267322	5361846	94524	IslandPath-DIMOB		RA210_u510001	5332082	5332351	1	BrnT family toxin
5267322	5361846	94524	IslandPath-DIMOB		RA210_u510002	5332308	5332664	1	conserved protein of unknown function
5267322	5361846	94524	IslandPath-DIMOB		RA210_u510003	5332701	5332892	1	protein of unknown function
5267322	5361846	94524	IslandPath-DIMOB		RA210_u510004	5333251	5333427	1	protein of unknown function
5267322	5361846	94524	IslandPath-DIMOB		RA210_u510005	5333671	5333826	1	protein of unknown function
5267322	5361846	94524	IslandPath-DIMOB		RA210_u510006	5334171	5334425	1	protein of unknown function
5267322	5361846	94524	IslandPath-DIMOB		RA210_u510007	5334295	5335323	1	putative Lipase (Class 3)
5267322	5361846	94524	IslandPath-DIMOB		RA210_u510008	5335320	5335439	1	protein of unknown function
5267322	5361846	94524	IslandPath-DIMOB		RA210_u510009	5335379	5335553	1	protein of unknown function
5267322	5361846	94524	IslandPath-DIMOB		RA210_u520001	5335654	5335903	-1	protein of unknown function
5267322	5361846	94524	IslandPath-DIMOB		RA210_u520002	5336505	5336981	-1	protein of unknown function
5267322	5361846	94524	IslandPath-DIMOB		RA210_u520003	5336881	5337087	-1	protein of unknown function
5267322	5361846	94524	IslandPath-DIMOB		RA210_u520004	5337666	5338091	-1	Acetyltransferase (GNAT) family protein
5267322	5361846	94524	IslandPath-DIMOB		RA210_u520005	5337828	5338286	1	protein of unknown function
5267322	5361846	94524	IslandPath-DIMOB		RA210_u520006	5338302	5338496	-1	protein of unknown function
5267322	5361846	94524	IslandPath-DIMOB		RA210_u520007	5338480	5338659	-1	protein of unknown function
5267322	5361846	94524	IslandPath-DIMOB		RA210_u530001	5339122	5339487	1	protein of unknown function
5267322	5361846	94524	IslandPath-DIMOB		RA210_u530002	5339827	5339892	-1	protein of unknown function
5267322	5361846	94524	IslandPath-DIMOB		RA210_u530003	5339861	5340781	1	protein of unknown function
5267322	5361846	94524	IslandPath-DIMOB		RA210_u530004	5341217	5341342	1	protein of unknown function
5267322	5361846	94524	IslandPath-DIMOB		RA210_u530005	5341433	5341948	1	protein of unknown function
5267322	5361846	94524	IslandPath-DIMOB		RA210_u530006	5341997	5342178	1	protein of unknown function
5267322	5361846	94524	IslandPath-DIMOB		RA210_u530007	5342073	5342178	1	protein of unknown function
5267322	5361846	94524	IslandPath-DIMOB		RA210_u540001	5342306	5342644	1	protein of unknown function
5267322	5361846	94524	IslandPath-DIMOB		RA210_u540002	5342781	5343230	-1	protein of unknown function
5267322	5361846	94524	IslandPath-DIMOB		RA210_u540004	5343227	5343493	-1	protein of unknown function
5267322	5361846	94524	IslandPath-DIMOB		RA210_u540003	5343786	5344475	1	protein of unknown function
5267322	5361846	94524	IslandPath-DIMOB		RA210_u540005	5344763	5345203	1	protein of unknown function
5267322	5361846	94524	IslandPath-DIMOB		RA210_u540006	5345244	5345319	1	protein of unknown function
5267322	5361846	94524	IslandPath-DIMOB		RA210_u550001	5345750	5345959	1	protein of unknown function
5267322	5361846	94524	IslandPath-DIMOB		RA210_u550002	5346440	5347426	1	protein of unknown function
5267322	5361846	94524	IslandPath-DIMOB		RA210_u550003	5347074	5347193	-1	protein of unknown function
5267322	5361846	94524	IslandPath-DIMOB		RA210_u550004	5347518	5347691	-1	protein of unknown function
5267322	5361846	94524	IslandPath-DIMOB		RA210_u560001	5348273	5348578	1	YCII domain-containing protein
5267322	5361846	94524	IslandPath-DIMOB		RA210_u560002	5348846	5349331	1	conserved membrane protein of unknown function
5267322	5361846	94524	IslandPath-DIMOB		RA210_u560003	5349050	5349124	-1	protein of unknown function
5267322	5361846	94524	IslandPath-DIMOB		RA210_u560004	5349995	5350261	1	protein of unknown function
5267322	5361846	94524	IslandPath-DIMOB		RA210_u560005	5350317	5350587	1	protein of unknown function
5267322	5361846	94524	IslandPath-DIMOB		RA210_u570001	5350688	5350787	-1	protein of unknown function
5267322	5361846	94524	IslandPath-DIMOB		RA210_u570002	5350769	5351119	1	conserved protein of unknown function
5267322	5361846	94524	IslandPath-DIMOB		RA210_u570003	5351116	5351448	1	conserved protein of unknown function
5267322	5361846	94524	IslandPath-DIMOB		RA210_u570004	5351518	5353068	1	transposase
5267322	5361846	94524	IslandPath-DIMOB		RA210_u580001	5353260	5353376	1	protein of unknown function
5267322	5361846	94524	IslandPath-DIMOB		RA210_u580002	5353345	5353791	1	protein of unknown function
5267322	5361846	94524	IslandPath-DIMOB		RA210_u580003	5353737	5354291	1	protein of unknown function
5267322	5361846	94524	IslandPath-DIMOB		RA210_u580004	5354288	5354509	-1	protein of unknown function
5267322	5361846	94524	IslandPath-DIMOB		RA210_u580005	5354899	5355336	1	protein of unknown function
5267322	5361846	94524	IslandPath-DIMOB		RA210_u580006	5355333	5355557	1	protein of unknown function
5267322	5361846	94524	IslandPath-DIMOB		RA210_u590001	5355837	5356016	-1	protein of unknown function
5267322	5361846	94524	IslandPath-DIMOB		RA210_u590002	5355846	5357198	1	conserved protein of unknown function
5267322	5361846	94524	IslandPath-DIMOB		RA210_u590003	5357347	5357841	1	Acetyltransferase
5267322	5361846	94524	IslandPath-DIMOB		RA210_u590004	5357530	5357688	-1	protein of unknown function
5267322	5361846	94524	IslandPath-DIMOB		RA210_u600001	5358637	5358966	-1	protein of unknown function
5267322	5361846	94524	IslandPath-DIMOB		RA210_u600002	5359034	5359834	-1	protein of unknown function
5267322	5361846	94524	IslandPath-DIMOB		RA210_u610001	5361038	5361286	-1	protein of unknown function
5267322	5361846	94524	IslandPath-DIMOB		RA210_u610002	5361518	5361589	1	protein of unknown function
5267322	5361846	94524	IslandPath-DIMOB		RA210_u610003	5361683	5361846	1	protein of unknown function
5370295	5374119	3824	IslandPath-DIMOB		RA210_u670001	5370295	5371470	1	transposase
5370295	5374119	3824	IslandPath-DIMOB		RA210_u680001	5371869	5372327	-1	protein of unknown function
5370295	5374119	3824	IslandPath-DIMOB		RA210_u680002	5371883	5371966	-1	protein of unknown function
5370295	5374119	3824	IslandPath-DIMOB		RA210_u680003	5371989	5372060	1	protein of unknown function
5370295	5374119	3824	IslandPath-DIMOB		RA210_u680004	5372347	5372466	-1	protein of unknown function
5370295	5374119	3824	IslandPath-DIMOB		RA210_u680005	5372474	5373010	-1	conserved protein of unknown function
5370295	5374119	3824	IslandPath-DIMOB		RA210_u690001	5373304	5374119	1	protein of unknown function
5370295	5374119	3824	IslandPath-DIMOB		RA210_u690002	5374055	5374679	1	protein of unknown function
415145	419221	4076	SIGI-HMM		RA210_u10357	415145	415456	1	protein of unknown function
415145	419221	4076	SIGI-HMM		RA210_u10358	416094	416270	-1	protein of unknown function
415145	419221	4076	SIGI-HMM		RA210_u10359	416301	416675	-1	protein of unknown function
415145	419221	4076	SIGI-HMM		RA210_u10360	417462	418916	1	AAA family ATPase
415145	419221	4076	SIGI-HMM		RA210_u10361	418710	418775	-1	protein of unknown function
415145	419221	4076	SIGI-HMM		RA210_u10362	419018	419221	-1	protein of unknown function
441593	447112	5519	SIGI-HMM		RA210_u10383	441593	442672	1	Integrating conjugative element protein
441593	447112	5519	SIGI-HMM		RA210_u10384	442881	443396	1	protein of unknown function
441593	447112	5519	SIGI-HMM		RA210_u10385	443436	443657	1	conserved protein of unknown function
441593	447112	5519	SIGI-HMM		RA210_u10386	443701	443994	1	protein of unknown function
441593	447112	5519	SIGI-HMM		RA210_u10387	444109	444783	1	protein of unknown function
441593	447112	5519	SIGI-HMM		RA210_u10388	444923	445321	1	Single-stranded DNA-binding protein
441593	447112	5519	SIGI-HMM		RA210_u10389	445349	445672	1	protein of unknown function
441593	447112	5519	SIGI-HMM		RA210_u10390	445446	445691	1	protein of unknown function
441593	447112	5519	SIGI-HMM		RA210_u10391	445734	446417	1	exported protein of unknown function
441593	447112	5519	SIGI-HMM		RA210_u10393	446414	447112	1	protein of unknown function
449113	453460	4347	SIGI-HMM		RA210_u10394	449113	449670	-1	exported protein of unknown function
449113	453460	4347	SIGI-HMM		RA210_u10395	449828	450706	1	Restriction endonuclease
449113	453460	4347	SIGI-HMM		RA210_u10396	450676	451173	1	protein of unknown function
449113	453460	4347	SIGI-HMM		RA210_u10397	450887	451165	1	protein of unknown function
449113	453460	4347	SIGI-HMM		RA210_u10398	451317	451835	1	protein of unknown function
449113	453460	4347	SIGI-HMM		RA210_u10399	452453	453040	1	conserved protein of unknown function
449113	453460	4347	SIGI-HMM		RA210_u10400	453122	453460	1	conserved protein of unknown function
504876	529944	25068	SIGI-HMM		RA210_u10456	504876	505193	-1	protein of unknown function
504876	529944	25068	SIGI-HMM		RA210_u10457	505145	505390	-1	protein of unknown function
504876	529944	25068	SIGI-HMM		RA210_u10458	505445	505696	1	protein of unknown function
504876	529944	25068	SIGI-HMM		RA210_u10459	505800	506036	1	Type II toxin-antitoxin system ParD family antitoxin
504876	529944	25068	SIGI-HMM		RA210_u10460	506033	506359	1	Type II toxin-antitoxin system RelE/ParE family toxin
504876	529944	25068	SIGI-HMM		RA210_u10461	506709	508145	-1	transposase
504876	529944	25068	SIGI-HMM		RA210_u10462	508518	509045	-1	Alkyl hydroperoxide reductase AhpD
504876	529944	25068	SIGI-HMM	yebQ	RA210_u10463	509042	510478	-1	Uncharacterized transporter YebQ
504876	529944	25068	SIGI-HMM		RA210_u10464	510535	511080	-1	conserved protein of unknown function
504876	529944	25068	SIGI-HMM		RA210_u10465	511231	512136	1	DNA-binding transcriptional regulator, LysR family
504876	529944	25068	SIGI-HMM		RA210_u10466	512218	514860	1	LuxR family transcriptional regulator
504876	529944	25068	SIGI-HMM		RA210_u10467	515037	515633	1	conserved membrane protein of unknown function
504876	529944	25068	SIGI-HMM		RA210_u10468	515756	516091	1	protein of unknown function
504876	529944	25068	SIGI-HMM		RA210_u10469	516284	516904	1	conserved exported protein of unknown function
504876	529944	25068	SIGI-HMM		RA210_u10470	517045	518079	1	Dienelactone hydrolase
504876	529944	25068	SIGI-HMM		RA210_u10471	517878	518624	1	protein of unknown function
504876	529944	25068	SIGI-HMM		RA210_u10472	518750	520159	-1	NTE family protein
504876	529944	25068	SIGI-HMM		RA210_u10473	520232	521704	-1	Amidase domain-containing protein
504876	529944	25068	SIGI-HMM		RA210_u10474	521766	522518	-1	conserved membrane protein of unknown function
504876	529944	25068	SIGI-HMM		RA210_u10475	522646	523659	1	Transcriptional regulator, AraC family
504876	529944	25068	SIGI-HMM		RA210_u10476	523945	524907	-1	LysR family transcriptional regulator
504876	529944	25068	SIGI-HMM		RA210_u10477	524852	525058	-1	protein of unknown function
504876	529944	25068	SIGI-HMM		RA210_u10478	525034	525330	1	protein of unknown function
504876	529944	25068	SIGI-HMM		RA210_u10479	525255	525680	1	protein of unknown function
504876	529944	25068	SIGI-HMM		RA210_u10480	525700	526272	1	conserved protein of unknown function
504876	529944	25068	SIGI-HMM		RA210_u10481	526365	527768	1	putative multidrug resistance protein YoeA
504876	529944	25068	SIGI-HMM		RA210_u10482	527782	528060	1	protein of unknown function
504876	529944	25068	SIGI-HMM		RA210_u10483	528057	528404	1	MarR family transcriptional regulator
504876	529944	25068	SIGI-HMM		RA210_u10484	528818	528940	-1	protein of unknown function
504876	529944	25068	SIGI-HMM		RA210_u10485	529345	529944	1	TetR family transcriptional regulator
504876	529944	25068	SIGI-HMM		RA210_u10486	529941	531131	1	Hemolysin secretion protein D
544215	552199	7984	SIGI-HMM		RA210_u10496	544215	544928	1	Nitrate reductase
544215	552199	7984	SIGI-HMM	narV	RA210_u10497	544925	545650	1	nitrate reductase 2 (NRZ), gamma subunit
544215	552199	7984	SIGI-HMM		RA210_u10498	545684	546463	1	Peptidylprolyl isomerase
544215	552199	7984	SIGI-HMM	cynT	RA210_u10499	546486	547172	1	Carbonic anhydrase 1
544215	552199	7984	SIGI-HMM		RA210_u10500	547189	547617	-1	conserved protein of unknown function
544215	552199	7984	SIGI-HMM		RA210_u10501	547622	548041	1	Regulator SirB
544215	552199	7984	SIGI-HMM		RA210_u10502	548031	549977	1	Nitrate/nitrite sensor protein
544215	552199	7984	SIGI-HMM		RA210_u10503	549974	550645	1	DNA-binding response regulator
544215	552199	7984	SIGI-HMM		RA210_u10504	550762	551070	-1	Putative sulfite reductase, gamma subunit
544215	552199	7984	SIGI-HMM		RA210_u10505	551148	551699	-1	Hemerythrin domain-containing protein
544215	552199	7984	SIGI-HMM	nsrR	RA210_u10506	551723	552199	-1	HTH-type transcriptional regulator NsrR
556125	563110	6985	SIGI-HMM		RA210_u10511	556125	558074	-1	conserved exported protein of unknown function
556125	563110	6985	SIGI-HMM		RA210_u10512	558267	558752	-1	Nuclease
556125	563110	6985	SIGI-HMM		RA210_u10513	558804	559304	-1	conserved protein of unknown function
556125	563110	6985	SIGI-HMM		RA210_u10514	559352	560080	1	LuxR family transcriptional regulator
556125	563110	6985	SIGI-HMM		RA210_u10515	560441	561166	-1	putative LuxR family transcriptional regulator
556125	563110	6985	SIGI-HMM		RA210_u10516	561154	561561	-1	protein of unknown function
556125	563110	6985	SIGI-HMM		RA210_u10517	561936	562538	1	conserved protein of unknown function
556125	563110	6985	SIGI-HMM		RA210_u10518	562547	563110	-1	protein of unknown function
556125	563110	6985	SIGI-HMM		RA210_u10519	563107	564216	-1	Peripla_BP_6 domain-containing protein
564213	568448	4235	SIGI-HMM		RA210_u10519	563107	564216	-1	Peripla_BP_6 domain-containing protein
564213	568448	4235	SIGI-HMM		RA210_u10520	564213	564479	-1	exported protein of unknown function
564213	568448	4235	SIGI-HMM		RA210_u10521	564431	564781	1	protein of unknown function
564213	568448	4235	SIGI-HMM		RA210_u10522	564806	565096	-1	Nucleotidyltransferase
564213	568448	4235	SIGI-HMM		RA210_u10523	565176	565562	-1	conserved protein of unknown function
564213	568448	4235	SIGI-HMM		RA210_u10524	565559	565849	-1	Nucleotidyltransferase
564213	568448	4235	SIGI-HMM	vapC	RA210_u10525	565876	566271	-1	Ribonuclease VapC
564213	568448	4235	SIGI-HMM		RA210_u10526	566268	566510	-1	AbrB family transcriptional regulator
564213	568448	4235	SIGI-HMM		RA210_u10527	566560	567012	-1	protein of unknown function
564213	568448	4235	SIGI-HMM		RA210_u10528	567019	568071	-1	S49 family peptidase
564213	568448	4235	SIGI-HMM		RA210_u10529	567885	568448	1	protein of unknown function
596193	612850	16657	SIGI-HMM		RA210_u10555	596193	596471	-1	Endoribonuclease VapD homolog
596193	612850	16657	SIGI-HMM		RA210_u10556	596471	596671	-1	conserved protein of unknown function
596193	612850	16657	SIGI-HMM		RA210_u10557	597017	597541	-1	RES domain-containing protein
596193	612850	16657	SIGI-HMM		RA210_u10558	597597	597989	-1	conserved protein of unknown function
596193	612850	16657	SIGI-HMM		RA210_u10559	597723	598181	1	protein of unknown function
596193	612850	16657	SIGI-HMM		RA210_u10560	598367	598540	1	protein of unknown function
596193	612850	16657	SIGI-HMM		RA210_u10561	598544	599521	1	conserved protein of unknown function
596193	612850	16657	SIGI-HMM		RA210_u10562	599844	600449	1	protein of unknown function
596193	612850	16657	SIGI-HMM		RA210_u10563	600491	603883	-1	Putative signal transduction protein with Nacht domain
596193	612850	16657	SIGI-HMM		RA210_u10564	600625	600798	-1	protein of unknown function
596193	612850	16657	SIGI-HMM		RA210_u10565	601600	601767	-1	protein of unknown function
596193	612850	16657	SIGI-HMM		RA210_u10566	602453	602599	1	protein of unknown function
596193	612850	16657	SIGI-HMM		RA210_u10567	603981	605030	-1	HNH nuclease
596193	612850	16657	SIGI-HMM		RA210_u10568	605027	605419	-1	AP-4-A phosphorylase
596193	612850	16657	SIGI-HMM		RA210_u10569	605690	606088	1	MazG nucleotide pyrophosphohydrolase domain protein
596193	612850	16657	SIGI-HMM		RA210_u10570	606116	607978	1	ATP-binding protein
596193	612850	16657	SIGI-HMM		RA210_u10571	607965	609821	1	protein of unknown function
596193	612850	16657	SIGI-HMM		RA210_u10572	609899	610825	-1	protein of unknown function
596193	612850	16657	SIGI-HMM		RA210_u10573	610822	611076	-1	Eukaryotic translation initiation factor 4B
596193	612850	16657	SIGI-HMM		RA210_u10574	611521	612117	-1	protein of unknown function
596193	612850	16657	SIGI-HMM		RA210_u10575	612290	612850	-1	protein of unknown function
596193	612850	16657	SIGI-HMM		RA210_u10576	612847	616014	-1	protein of unknown function
676969	681482	4513	SIGI-HMM		RA210_u10641	674966	676972	1	ATPase family associated with various cellular activities (AAA)
676969	681482	4513	SIGI-HMM		RA210_u10642	676969	677226	1	conserved protein of unknown function
676969	681482	4513	SIGI-HMM		RA210_u10643	677316	681482	1	protein of unknown function
676969	681482	4513	SIGI-HMM		RA210_u10644	681479	682150	1	conserved protein of unknown function
3147924	3152460	4536	SIGI-HMM		RA210_u70163	3147924	3148142	1	protein of unknown function
3147924	3152460	4536	SIGI-HMM		RA210_u70164	3148232	3148915	-1	protein of unknown function
3147924	3152460	4536	SIGI-HMM		RA210_u70165	3148937	3149218	-1	protein of unknown function
3147924	3152460	4536	SIGI-HMM		RA210_u70166	3149351	3149671	-1	Nicotinamidase
3147924	3152460	4536	SIGI-HMM		RA210_u70167	3150410	3150520	1	protein of unknown function
3147924	3152460	4536	SIGI-HMM		RA210_u70168	3150441	3151127	-1	conserved protein of unknown function
3147924	3152460	4536	SIGI-HMM		RA210_u70169	3151184	3151318	-1	protein of unknown function
3147924	3152460	4536	SIGI-HMM		RA210_u70170	3151300	3151800	-1	protein of unknown function
3147924	3152460	4536	SIGI-HMM		RA210_u70171	3152110	3152460	-1	protein of unknown function
3588391	3592645	4254	SIGI-HMM		RA210_u90141	3588391	3588705	1	conserved protein of unknown function
3588391	3592645	4254	SIGI-HMM		RA210_u90142	3588869	3592645	-1	conserved protein of unknown function
3926951	3932503	5552	SIGI-HMM		RA210_u120003	3926951	3932503	-1	Archaeal DNA helicase HerA or a related bacterial ATPase, contains HAS-barrel and ATPase domains
3926951	3932503	5552	SIGI-HMM		RA210_u120004	3932500	3934173	-1	conserved protein of unknown function
4080120	4084202	4082	SIGI-HMM		RA210_u130032	4080120	4080743	-1	Putative secreted protein with PEP-CTERM sorting signal
4080120	4084202	4082	SIGI-HMM		RA210_u130033	4080837	4084202	-1	putative BTAD domain-containing protein
4181299	4185459	4160	SIGI-HMM		RA210_u140012	4179450	4181354	1	Tripartite ATP-independent transporter DctM subunit
4181299	4185459	4160	SIGI-HMM		RA210_u140013	4181299	4181541	1	protein of unknown function
4181299	4185459	4160	SIGI-HMM		RA210_u140014	4181686	4182618	1	conserved protein of unknown function
4181299	4185459	4160	SIGI-HMM		RA210_u140015	4182629	4183207	1	conserved protein of unknown function
4181299	4185459	4160	SIGI-HMM	truD	RA210_u140016	4183319	4184332	-1	tRNA pseudouridine synthase D
4181299	4185459	4160	SIGI-HMM		RA210_u140017	4184635	4185459	-1	protein of unknown function
4227897	4233668	5771	SIGI-HMM		RA210_u140035	4225783	4227900	-1	ABC transporter
4227897	4233668	5771	SIGI-HMM		RA210_u140036	4227897	4229165	-1	conserved exported protein of unknown function
4227897	4233668	5771	SIGI-HMM		RA210_u140037	4229074	4229517	1	protein of unknown function
4227897	4233668	5771	SIGI-HMM	baeR	RA210_u140038	4229528	4230322	1	Transcriptional regulatory protein BaeR
4227897	4233668	5771	SIGI-HMM		RA210_u140039	4230448	4232889	1	putative Histidine kinase
4227897	4233668	5771	SIGI-HMM		RA210_u140040	4233429	4233668	-1	ABC transporter permease
4279166	4287117	7951	SIGI-HMM		RA210_u140085	4279166	4279366	-1	Putative Zn-binding protein
4279166	4287117	7951	SIGI-HMM		RA210_u140086	4279363	4279659	-1	protein of unknown function
4279166	4287117	7951	SIGI-HMM		RA210_u140087	4279983	4280297	1	protein of unknown function
4279166	4287117	7951	SIGI-HMM		RA210_u140088	4280646	4280843	1	protein of unknown function
4279166	4287117	7951	SIGI-HMM		RA210_u140089	4281197	4281433	-1	protein of unknown function
4279166	4287117	7951	SIGI-HMM		RA210_u140090	4281517	4281888	1	conserved protein of unknown function
4279166	4287117	7951	SIGI-HMM		RA210_u140091	4282000	4282332	1	conserved protein of unknown function
4279166	4287117	7951	SIGI-HMM		RA210_u140092	4282395	4282586	-1	protein of unknown function
4279166	4287117	7951	SIGI-HMM		RA210_u140093	4282754	4282993	-1	protein of unknown function
4279166	4287117	7951	SIGI-HMM		RA210_u140094	4283134	4283202	-1	protein of unknown function
4279166	4287117	7951	SIGI-HMM		RA210_u140095	4283636	4283905	-1	protein of unknown function
4279166	4287117	7951	SIGI-HMM		RA210_u140096	4283942	4284253	-1	protein of unknown function
4279166	4287117	7951	SIGI-HMM		RA210_u140097	4284316	4286484	1	Putative XRE family transcriptional regulator
4279166	4287117	7951	SIGI-HMM		RA210_u140098	4286818	4287117	-1	protein of unknown function
4279166	4287117	7951	SIGI-HMM		RA210_u140099	4286922	4287260	-1	protein of unknown function
4503085	4509606	6521	SIGI-HMM		RA210_u170013	4503085	4506732	-1	putative Diguanylate cyclase
4503085	4509606	6521	SIGI-HMM		RA210_u170014	4506731	4507474	1	protein of unknown function
4503085	4509606	6521	SIGI-HMM		RA210_u170015	4507599	4507898	1	Transcriptional regulator
4503085	4509606	6521	SIGI-HMM	hipA	RA210_u170016	4507895	4509262	1	Serine/threonine-protein kinase toxin HipA
4503085	4509606	6521	SIGI-HMM		RA210_u170017	4509286	4509606	-1	protein of unknown function
4765667	4772497	6830	SIGI-HMM	per	RA210_u200016	4764561	4765670	-1	GDP-perosamine synthase
4765667	4772497	6830	SIGI-HMM		RA210_u200017	4765667	4766113	-1	conserved protein of unknown function
4765667	4772497	6830	SIGI-HMM		RA210_u200018	4766201	4767112	-1	protein of unknown function
4765667	4772497	6830	SIGI-HMM		RA210_u200019	4767131	4767853	-1	Methyltransferase domain protein
4765667	4772497	6830	SIGI-HMM		RA210_u200020	4767856	4769145	-1	conserved membrane protein of unknown function
4765667	4772497	6830	SIGI-HMM		RA210_u200021	4769090	4769344	1	protein of unknown function
4765667	4772497	6830	SIGI-HMM		RA210_u200022	4769414	4769617	-1	protein of unknown function
4765667	4772497	6830	SIGI-HMM		RA210_u200023	4769731	4770933	-1	conserved protein of unknown function
4765667	4772497	6830	SIGI-HMM		RA210_u200024	4770930	4771682	-1	Methyltransf_21 domain-containing protein
4765667	4772497	6830	SIGI-HMM		RA210_u200025	4771730	4772497	1	protein of unknown function
4765667	4772497	6830	SIGI-HMM		RA210_u200026	4772494	4773570	-1	Glycosyltransferase
5215878	5224458	8580	SIGI-HMM		RA210_u330003	5215878	5216342	-1	conserved membrane protein of unknown function
5215878	5224458	8580	SIGI-HMM		RA210_u330004	5216449	5216604	1	protein of unknown function
5215878	5224458	8580	SIGI-HMM		RA210_u330005	5216473	5219007	-1	conserved protein of unknown function
5215878	5224458	8580	SIGI-HMM		RA210_u330006	5218138	5218257	1	protein of unknown function
5215878	5224458	8580	SIGI-HMM		RA210_u330007	5218683	5218793	-1	protein of unknown function
5215878	5224458	8580	SIGI-HMM		RA210_u330008	5218842	5219318	-1	membrane protein of unknown function
5215878	5224458	8580	SIGI-HMM		RA210_u330009	5219666	5220745	-1	conserved protein of unknown function
5215878	5224458	8580	SIGI-HMM		RA210_u330010	5219708	5219875	1	protein of unknown function
5215878	5224458	8580	SIGI-HMM		RA210_u330011	5220914	5221324	-1	conserved protein of unknown function
5215878	5224458	8580	SIGI-HMM		RA210_u330012	5221368	5221832	-1	protein of unknown function
5215878	5224458	8580	SIGI-HMM		RA210_u330013	5222115	5222351	-1	protein of unknown function
5215878	5224458	8580	SIGI-HMM		RA210_u330014	5222239	5224458	1	Prepilin peptidase
5215878	5224458	8580	SIGI-HMM		RA210_u330015	5224009	5224215	-1	protein of unknown function
5245769	5250526	4757	SIGI-HMM		RA210_u360001	5245579	5245790	-1	protein of unknown function
5245769	5250526	4757	SIGI-HMM		RA210_u360002	5245769	5245969	1	protein of unknown function
5245769	5250526	4757	SIGI-HMM		RA210_u360003	5246033	5246356	1	protein of unknown function
5245769	5250526	4757	SIGI-HMM		RA210_u360004	5246433	5246798	1	VOC family protein
5245769	5250526	4757	SIGI-HMM		RA210_u360005	5247031	5247414	1	protein of unknown function
5245769	5250526	4757	SIGI-HMM		RA210_u360006	5247402	5248652	1	conserved protein of unknown function
5245769	5250526	4757	SIGI-HMM		RA210_u360007	5248618	5249055	-1	protein of unknown function
5245769	5250526	4757	SIGI-HMM		RA210_u360008	5248792	5249217	1	Acetyltransferase (GNAT) family protein
5245769	5250526	4757	SIGI-HMM		RA210_u360009	5249516	5249740	-1	protein of unknown function
5245769	5250526	4757	SIGI-HMM		RA210_u360010	5250215	5250526	1	protein of unknown function
5336505	5341948	5443	SIGI-HMM		RA210_u520002	5336505	5336981	-1	protein of unknown function
5336505	5341948	5443	SIGI-HMM		RA210_u520003	5336881	5337087	-1	protein of unknown function
5336505	5341948	5443	SIGI-HMM		RA210_u520004	5337666	5338091	-1	Acetyltransferase (GNAT) family protein
5336505	5341948	5443	SIGI-HMM		RA210_u520005	5337828	5338286	1	protein of unknown function
5336505	5341948	5443	SIGI-HMM		RA210_u520006	5338302	5338496	-1	protein of unknown function
5336505	5341948	5443	SIGI-HMM		RA210_u520007	5338480	5338659	-1	protein of unknown function
5336505	5341948	5443	SIGI-HMM		RA210_u530001	5339122	5339487	1	protein of unknown function
5336505	5341948	5443	SIGI-HMM		RA210_u530002	5339827	5339892	-1	protein of unknown function
5336505	5341948	5443	SIGI-HMM		RA210_u530003	5339861	5340781	1	protein of unknown function
5336505	5341948	5443	SIGI-HMM		RA210_u530004	5341217	5341342	1	protein of unknown function
5336505	5341948	5443	SIGI-HMM		RA210_u530005	5341433	5341948	1	protein of unknown function
5362027	5366671	4644	SIGI-HMM		RA210_u620002	5362027	5363373	-1	protein of unknown function
5362027	5366671	4644	SIGI-HMM		RA210_u620001	5362060	5363208	1	transposase
5362027	5366671	4644	SIGI-HMM		RA210_u630001	5364005	5364460	1	conserved protein of unknown function
5362027	5366671	4644	SIGI-HMM		RA210_u630002	5364712	5364831	-1	protein of unknown function
5362027	5366671	4644	SIGI-HMM		RA210_u630003	5364841	5364975	-1	protein of unknown function
5362027	5366671	4644	SIGI-HMM		RA210_u640001	5366294	5366671	1	conserved protein of unknown function
